# Supplementary material for: MissenseHMM: state-based annotations for missense variants through joint modeling of pathogenicity scores
Source: bioRxiv. 2026 Feb 3:2026.01.31.703062. Preprint. [Version 1] doi: 10.64898/2026.01.31.703062 (PMC12889460; doi:10.64898/2026.01.31.703062)
Supplement: Supplement 2 [file media-2.xlsx]

## Sheet: Table S1
Table S1 Summary of the scores used
Score	Features	Model	Category
AlphaMissense	Structural context and evolutionary conservation	Protein language model	LLM
BayesDel_addAF	9 deleteriousness prediction scores and maximum minor allele frequency across populations, with inclusion of MaxAF	Naïve Bayes	Ensemble
BayesDel_noAF	9 deleteriousness prediction scores and maximum minor allele frequency across populations	Naïve Bayes	Ensemble
bStatistic_converted	Multiple alignments and phylogenetic tree	Model of Nordborg et al. and Hudson and Kaplan for estimating expected reduction in nucleotide diversity at a neutral site due to purifying selection	Conservation
CADD_raw	> 60 diverse annotations	Logistic regression	Ensemble
ClinPred	Allele frequencies and 16 deleteriousness prediction scores	The higher of the two probability scores (random forest and gradient boosted decision tree)	Ensemble
DANN	63 annotations (949 features)	Deep neural network	Ensemble
DEOGEN2	PROVEAN, conservation index, protein folding predictions, domain-oriented feature, interaction patches, gene variation intolerance, pathway features	Random forest	Protein structure
Eigen-PC-raw_coding	4 deleteriousness prediction scores, 8 conservation scores, allele frequencies from 4 populations (the simpler version based on the eigendecomposition of the annotation covariance matrix, and using the lead eigenvector to weight the individual annotations)	Unsupervised spectral approach	Ensemble
Eigen-raw_coding	4 deleteriousness prediction scores, 8 conservation scores, allele frequencies from 4 populations	Unsupervised spectral approach	Ensemble
ESM1b	Raw protein sequence	Protein language model	LLM
fathmm-XF_coding	27 feature groups, 4 conservation feature groups	Multiple kernel learning	Protein structure
GERP++_RS	Multiple alignments and phylogenetic tree of 34 mammals	Maximum likelihood evolutionary rate estimation	Conservation
GERP_91_mammals	Multiple alignments and phylogenetic tree of 91 mammals	Maximum likelihood evolutionary rate estimation	Conservation
gMVP	Amino acids sequence, conservation, protein properties, gnomAD frequencies, coevolution strength	Graph attention neural network	Protein structure
LIST-S2	Conservation	Bayes rules	Conservation
M-CAP	9 deleteriousness prediction scores, 7 conservation scores, 298 features from 99 genomes	Gradient boosting trees	Ensemble
MetaLR	9 prediction scores and allele frequencies in 1000G	Logistic regression	Ensemble
MetaRNN	16 functional prediction scores. 8 conservation scores and 4 allele frequency information	Recurrent neural network	Ensemble
MetaSVM	9 prediction scores and allele frequencies in 1000G	Radial kernel support vector machine	Ensemble
MPC	The missense depletion of the region, missense badness, PolyPhen-2, BLOSUM, and Grantham scores	Logistic regression	Protein structure
MutationAssessor	Sequence homology of protein families and sub-families within and between species	Combinatorial entropy formalism	Protein structure
MutFormer	Raw protein sequence	Protein language model	LLM
MutPred	SIFT and a gain/loss of 14 structural and functional properties	Random forest	Protein structure
MutScore	18 unsupervised scores from dbNSFP	Random forest	Ensemble
MVP	Local context, amino acid constraint, conservation scores, protein structure and interaction, gene mutation intolerance, 10 deleteriousness prediction scores	ResNet	Ensemble
PHACTboost	Combines PHACT scores with information from multiple sequence alignments, phylogenetic trees, and ancestral reconstruction.	Gradient boosting trees	Protein structure
phastCons17way_primate	Multiple alignments and phylogenetic tree	Two-state phylogenetic hidden Markov model	Conservation
phyloP100way_vertebrate	Multiple alignments and phylogenetic tree	Distributions of the number of substitutions based on a phylogenetic hidden Markov model	Conservation
phyloP17way_primate	Multiple alignments and phylogenetic tree	Distributions of the number of substitutions based on a phylogenetic hidden Markov model	Conservation
phyloP470way_mammalian	Multiple alignments and phylogenetic tree	Distributions of the number of substitutions based on a phylogenetic hidden Markov model	Conservation
Polyphen2_HDIV	Eight sequence-based and three structure-based predictive features, using Mendelian disease mutations and divergence SNVs from close mammalian homolog proteins	Naïve Bayes	Protein structure
Polyphen2_HVAR	Eight sequence-based and three structure-based predictive features, using disease associated SNVs and common SNVs	Naïve Bayes	Protein structure
PrimateAI	Amino acid sequence flanking the variant of interest and the orthologous sequence alignments in other species	Deep neural network	Protein structure
PROVEAN_converted	Sequence homology	Delta alignment score	Protein structure
REVEL	18 deleteriousness prediction scores from 13 tools	Random forest	Ensemble
SIFT4G_converted	Sequence homology based on PSI-BLAST, a more scalable version of SIFT	Position specific scoring matrix	Protein structure
SIFT_converted	Sequence homology based on PSI-BLAST	Position specific scoring matrix	Protein structure
VARITY_ER	Conservation scores, AA delta properties, Secondary structure, from extremely rare human missense variants	Gradient boosting trees	Protein structure
VARITY_ER_LOO	Conservation scores, AA delta properties, Secondary structure, from extremely rare human missense variants, trained using leave-one-variant-out	Gradient boosting trees	Protein structure
VARITY_R	Conservation scores, AA delta properties, Secondary structure, from rare human missense variants	Gradient boosting trees	Protein structure
VARITY_R_LOO	Conservation scores, AA delta properties, Secondary structure, from rare human missense variants, trained using leave-one-variant-out	Gradient boosting trees	Protein structure
VEST4	86 sequence features	Random forest	Protein structure
Note: Score categories are manually curated, with reference to the dbNSFP v4.0 publication (Liu et al. 2020).
LLM: Scores based on large language models
Protein structure: Non-ensemble, non-LLM scores that uses protein structural features
Ensemble: Scores based on integration of multiple predictors
Conservation: Scores using multiple sequence alignments as primary feature

## Sheet: Table S2
Table S2 Emission parameters and number of top-5 scores for the 20-state MissenseHMM model
State (Emission order)	Group	No. of top-5 scores	phastCons17way_primate	phyloP17way_primate	GERP_91_mammals	phyloP470way_mammalian	phyloP100way_vertebrate	fathmm-XF_coding	CADD_raw	VEST4	ESM1b	gMVP	PHACTboost	AlphaMissense	LIST-S2	MutScore	ClinPred	PROVEAN_converted	MutationAssessor	MetaRNN	MutPred	BayesDel_addAF	BayesDel_noAF	REVEL	DEOGEN2	MVP	MetaSVM	MetaLR	M-CAP	MPC	PrimateAI	Eigen-raw_coding	Eigen-PC-raw_coding	GERP++_RS	DANN	Polyphen2_HDIV	Polyphen2_HVAR	SIFT_converted	SIFT4G_converted	VARITY_R	VARITY_R_LOO	VARITY_ER	VARITY_ER_LOO	MutFormer	bStatistic_converted
1	1	41	0.174411	0.161328	0.237917	0.254214	0.368368	0.494593	0.532766	0.700316	0.585843	0.703126	0.618599	0.614501	0.471818	0.77508	0.805805	0.588256	0.733125	0.881081	0.664405	0.928011	0.931549	0.976009	0.661478	0.801473	0.964511	0.878185	0.746894	0.310741	0.312296	0.734671	0.646217	0.192549	0.230582	0.731896	0.623214	0.778353	0.563458	0.918919	0.918923	0.924562	0.924621	0.484121	0.0982481
2	1	40	0.241887	0.21632	0.297273	0.301908	0.443369	0.491797	0.611347	0.681598	0.609865	0.572179	0.614195	0.672576	0.461229	0.799841	0.743133	0.57714	0.48175	0.588098	0.491709	0.453854	0.448723	0.41362	0.214503	0.188655	0.0671906	0.00551086	0.126494	0.358588	0.36239	0.732113	0.695042	0.262529	0.237319	0.732379	0.593204	0.751813	0.534483	0.881958	0.881889	0.875687	0.875587	0.216091	0.107631
3	1	35	0.148491	0.141126	0.207705	0.250514	0.35235	0.338213	0.444174	0.590765	0.431701	0.474158	0.441769	0.487826	0.467878	0.420063	0.610909	0.402697	0.601051	0.759811	0.581844	0.852953	0.860533	0.911466	0.509759	0.595845	0.796447	0.692821	0.550426	0.284344	0.281889	0.645166	0.567124	0.160738	0.324594	0.722807	0.606268	0.573504	0.485343	2.71862e-05	3.31433e-05	3.14164e-05	3.66242e-05	0.298346	0.11416
4	2	18	0.164478	0.137617	0.151178	0.167211	0.214228	0.23939	0.181459	0.153527	0.181618	0.264834	0.263836	0.179	0.244819	0.204421	0.11579	0.124982	0.177385	0.259782	0.17406	0.562227	0.566525	0.73619	0.54866	0.658364	0.895624	0.896219	0.560816	0.243171	0.191756	0.161745	0.166473	0.134027	0.219854	0.302684	0.183082	0.226637	0.140677	0.123006	0.123143	0.111481	0.111463	0.43339	0.103085
5	2	18	0.252461	0.173898	0.356967	0.426932	0.495862	0.345521	0.408436	0.265681	0.198734	0.137944	0.22318	0.212764	0.314003	0.203076	0.252698	0.200295	0.194717	0.141342	0.154378	0.147891	0.147872	0.0822253	0.109172	0.0674482	0.0368822	0.0184721	0.0154417	0.177024	0.188794	0.882893	0.963637	0.460496	0.361792	0.563646	0.374682	0.28595	0.271116	3.52807e-05	2.2207e-05	0.0783438	0.0783657	0.120372	0.000674291
6	2	15	0.118445	0.159719	0.15166	0.112966	0.148845	0.222927	0.19916	0.263278	0.300685	0.262053	0.212961	0.233391	0.149308	0.329879	0.350086	0.334895	0.2736	0.30571	0.285157	0.132762	0.131021	0.100134	0.132248	0.112768	0.051623	0.0356441	0.116786	0.140266	0.113775	0.117807	0.0996285	0.138945	0.167217	0.413722	0.27469	0.501605	0.305073	0.760676	0.760702	0.999954	0.999953	0.156327	0.06842
7	2	11	0.313037	0.139374	0.161302	0.160183	0.216596	0.231613	0.282811	0.262776	0.295952	0.286323	0.432324	0.477384	0.390257	0.178709	0.131861	0.143581	0.0903288	0.0889547	0.128425	0.232868	0.230278	0.0952056	0.175998	0.106314	0.00684355	0.00272711	0.0926935	0.449438	0.473342	0.0244635	0.0359096	0.112112	0.227814	0.307606	0.197277	0.267931	0.219936	0.111148	0.111231	2.48482e-05	1.26223e-05	0.180678	7.29543e-05
8	2	9	0.0150908	0.101498	0.0740156	0.0608563	0.0772852	0.0759661	0.0715731	0.219448	0.16716	0.153007	0.092181	0.134262	0.120314	0.138254	0.244506	0.301462	0.4122	0.536435	0.579078	0.151872	0.150755	0.0860185	0.0945196	0.0956346	0.0771653	0.0765385	0.0890792	0.0410287	0.0228861	0.0547081	0.0193713	0.0389379	0.14551	0.486836	0.339473	0.446503	0.397893	0.172335	0.172282	0.000126712	2.53798e-05	0.088159	0.000818021
9	2	7	0.223798	0.158478	0.236516	0.239554	0.242671	0.207797	0.174417	0.161162	0.169166	0.134095	0.164055	0.20045	0.2533	0.136401	0.11411	0.140092	0.101875	0.104897	0.142908	0.13161	0.131034	0.0637522	0.100995	0.0790451	0.0238574	0.0202746	0.0711507	0.211081	0.171588	0.17221	0.211759	0.201375	0.225084	0.359961	0.243673	0.247107	0.23246	0.04626	0.04626	0.044774	0.0448109	0.103957	0.99998
10	3	5	0.104978	0.0911989	0.0700856	0.0639396	0.0423076	0.0453655	0.0366778	0.00497697	0.0299994	0.0461199	0.0231155	0.0221841	0.0651985	0.0188735	0.00621387	0.0276529	0.0417198	0.0149175	0.0341859	0.000550895	0.000334612	0.0939562	0.235539	0.356862	0.585618	0.788843	0.30591	0.0886982	0.068427	0.00155566	0.00465796	0.0627765	0.103014	0.112925	0.054504	0.0831984	0.055836	1.54412e-05	1.54721e-05	1.53292e-05	1.53338e-05	0.206906	0.101502
11	3	4	0.00209192	0.180673	0.223063	0.239656	0.238837	0.201657	0.114818	0.0628824	0.0734102	0.0700576	0.0668405	0.0714405	0.165292	0.0225455	0.0104972	0.0330389	0.0156443	0.00304993	0.0235712	0.000486434	0.000292365	0.00581435	0.0463434	0.0263392	0.000814831	0.000474978	0.0060945	0.150162	0.145719	0.00428576	0.0286114	0.219051	0.159364	0.0492922	0.00436917	0.0506603	0.0369756	6.86742e-06	6.95767e-06	6.84152e-06	8.20452e-06	0.0256909	7.40743e-06
12	3	3	0.00812377	0.00480366	0.00871566	0.0246412	0.0102537	0.00613036	0.029245	0.00100276	0.028852	0.0247953	0.00487916	0.0290693	0.0129226	0.00116463	0.00401454	0.0179994	0.00749492	0.0031934	0.0184936	0.000547358	0.000472469	0.00180876	0.0164289	0.0285817	0.00466829	0.0166094	0.498473	0.390957	0.445356	0.000130477	3.81704e-05	0.000213314	0.0288061	0.0500758	0.0185002	0.0833223	0.051372	0.00112425	0.00112427	0.00147809	0.0014781	0.0140192	1.06729e-05
13	3	3	0.0754052	0.0950677	0.0962493	0.0970817	0.0681234	0.0638114	0.0872622	0.0779279	0.0741546	0.0227172	0.0209784	0.0704559	0.0916976	0.041605	0.098114	0.120869	0.0675792	0.00571533	0.0236115	0.0069096	0.0066909	0.00306075	0.0359691	0.0237285	0.00248644	0.00223645	0.0228793	0.041204	0.0305662	0.0136632	0.0197037	0.0901937	0.253731	0.954257	0.74396	0.297136	0.314674	1.35609e-05	1.4264e-05	1.29486e-05	2.67059e-05	0.0496895	1.70731e-05
14	3	2	0.999876	0.212958	0.152507	0.126538	0.077605	0.0553263	0.0451057	0.0176274	0.0244138	0.021569	0.0239242	0.033052	0.0546612	0.00566087	0.00326355	0.0111611	0.00587079	0.00229982	0.0171108	0.00498758	0.00458588	0.00122887	0.0178584	0.0170737	0.00155698	0.00247709	0.00860949	0.0616015	0.077064	0.00154097	0.0124581	0.174031	0.0931468	0.0388987	0.0102672	0.0549368	0.0431678	0.000559157	0.000550725	0.00157604	0.00157558	0.0213507	7.6511e-06
15	3	1	0.0346188	0.101481	0.0497168	0.0379961	0.0198945	0.0105284	0.0159118	0.0190664	0.0159	0.00987866	0.00784435	0.0269106	0.00901895	0.0104421	0.0077166	0.0607945	0.0157256	0.00402203	0.0247726	0.00387152	0.003674	0.000961925	0.0114468	0.0125728	0.00126918	0.00292555	0.0121295	0.0177254	0.0120589	0.000721615	0.0022572	0.0400906	0.0948751	0.113426	0.0167048	0.284412	0.997162	2.35747e-05	2.35746e-05	2.92426e-05	2.93754e-05	0.0117868	1.77846e-05
16	3	1	0.000639604	0.0491077	0.0125203	0.0131576	0.00263524	0.00113176	0.00347218	0.00148651	0.00721925	0.00208208	0.00548852	0.00710747	0.00260714	0.00142124	0.00617255	0.0477654	0.0539936	0.000810883	0.0171852	2.1585e-05	3.75078e-05	7.11224e-05	0.00280188	0.00602428	0.00100084	0.0073591	0.0122996	0.0202218	0.00466358	0.000259001	0.000164174	0.00568158	0.0276091	0.0775368	0.0134104	0.963182	0.276484	0.000916589	0.000916573	0.00339726	0.00342506	0.00314205	1.32268e-05
17	3	1	0.0961249	0.0982379	0.0720844	0.0377732	0.0145286	0.0137853	0.00844376	0.00299334	0.0101064	0.00729657	0.00223065	0.00492319	0.0158829	0.00195194	0.00112372	0.0104829	0.00800064	0.00159829	0.0136441	1.3386e-05	1.2985e-05	0.000443377	0.00962978	0.014156	0.00217509	0.00529618	0.0280032	0.0341885	0.029634	1.33485e-05	0.000345457	0.0594662	0.0425221	0.0287405	0.00621355	0.0500463	0.0461964	7.57064e-06	7.57064e-06	7.56519e-06	7.56519e-06	0.0171923	0.999994
18	3	1	0.0835843	0.126558	0.0562634	0.0491443	0.0360709	0.0407249	0.0156579	0.0111852	0.0179451	0.0282111	0.0238375	0.00964446	0.0226794	0.0345574	0.00374756	0.0136716	0.0150346	0.00906361	0.0228587	0.0109823	0.0107626	0.00678526	0.0903072	0.16171	0.00640491	0.0198928	0.0703607	0.0326959	0.0170438	0.00198508	0.00558769	0.0764787	0.0635731	0.0623517	0.0213511	0.0355134	0.0494866	0.00327085	0.00323037	0.000669521	0.000654794	0.869873	1.56718e-05
19	4	0	6.40249e-05	0.119157	0.0833022	0.0288162	0.00917787	0.00872737	0.00698511	0.00331503	0.014429	0.00894632	0.000407581	0.00419027	0.0133051	0.000773459	0.00133269	0.00945493	0.0109896	0.00215522	0.0234627	6.8898e-05	3.99049e-05	0.000452212	0.0175073	0.0198491	0.000448382	0.00304904	0.00321326	0.00615048	2.33232e-05	5.01884e-05	8.1808e-05	0.071209	0.0488805	0.0188469	0.00102618	0.00903604	0.000346505	2.37678e-06	2.67567e-06	2.34955e-06	4.19681e-06	0.00201525	2.26331e-06
20	4	0	0.000122885	0.0593541	0.00430016	0.00539944	0.00119654	0.000385936	0.0018607	0.000429778	0.00232623	0.000670533	0.000108992	0.000716539	0.000160151	0.000418527	0.000514705	0.00870154	0.00476426	0.000500346	0.00384411	5.88022e-06	7.75667e-06	1.17152e-05	0.000524689	0.000821633	9.15669e-05	0.000501051	0.00234781	0.00247035	0.000323342	2.27332e-05	1.41534e-05	0.00148521	0.01223	0.0144562	0.000598089	0.00402593	1.26655e-05	1.98795e-06	1.98272e-06	2.03841e-06	2.08764e-06	0.00149947	1.55396e-06

## Sheet: Table S3
Table S3 Transition parameters for the 20-state MissenseHMM model
State (from\to) (Emission order)	1	2	3	4	5	6	7	8	9	10	11	12	13	14	15	16	17	18	19	20
1	0.396411	0.0242619	0.0851097	0.148088	0.0126629	0.0210049	0.0338242	0.0222715	0.012433	0.069929	0.0286831	0.00358816	0.00960407	0.0159265	0.00109665	0.000195274	0.0116845	0.0278524	0.0750953	0.000277611
2	0.0227007	0.28583	0.0133842	0.0011924	0.0988832	0.0494938	0.133509	0.0446575	0.0481545	0.000501316	0.109835	0.0014102	0.037074	0.0521688	0.00278389	0.000101711	0.0173613	0.00784652	0.0730287	8.30024e-05
3	0.165852	0.0277452	0.300719	0.101169	0.0237093	0.00482627	0.064722	0.0477331	0.0217705	0.0493617	0.0404742	0.00428044	0.0182719	0.0162152	0.00291913	0.000209379	0.014729	0.0124443	0.0820731	0.000775839
4	0.17585	0.00156303	0.0600128	0.34345	0.00199753	0.00406063	0.0136058	0.00164713	0.00349891	0.229204	0.0135918	0.00827815	0.00197207	0.0133034	0.00101099	0.000119848	0.0141191	0.0493365	0.063286	9.20521e-05
5	0.0158268	0.110402	0.0134553	0.00163176	0.242488	0.0239939	0.0894471	0.022353	2.2782e-05	0.000968869	0.161529	0.000200548	0.0773643	0.0971026	0.00835335	0.000482991	1.57334e-05	0.0124583	0.121821	8.26988e-05
6	0.0271164	0.0703069	0.00360117	0.0048761	0.0249507	0.184672	0.0348976	0.0728807	0.0152615	0.00422734	0.0781784	0.0200014	0.0523197	0.0482532	0.02105	0.00518954	0.0284445	0.0244125	0.248487	0.0308732
7	0.0327139	0.126381	0.0311254	0.010562	0.0652151	0.026174	0.397034	0.000187163	1.5583e-05	0.00146395	0.164858	0.0190697	0.00773049	0.0790001	0.00331322	0.000172212	2.02209e-05	0.00909631	0.0258404	2.78014e-05
8	0.0245355	0.0479825	0.0240538	0.00194579	0.0201918	0.0652324	0.000222462	0.357712	1.41879e-05	0.00187045	0.0161209	0.00905942	0.0379811	0.003662	0.0221278	0.00800595	1.42669e-05	0.00740623	0.253179	0.0986819
9	0.0185579	0.0695003	0.0163081	0.00432195	1.94302e-05	0.0183193	2.71316e-05	1.93103e-05	0.568979	0.000695879	5.15868e-05	2.83425e-05	1.95989e-05	1.93029e-05	2.151e-05	2.23582e-05	0.302992	1.95616e-05	4.32885e-05	3.46177e-05
10	0.077826	0.000543343	0.0255439	0.201871	0.000927817	0.00328729	0.00148537	0.00182989	0.00036791	0.543097	0.00281236	0.00954041	0.00140902	0.00781989	0.000979857	0.000922528	0.00995032	0.0104581	0.0952927	0.00403456
11	0.0139026	0.0530248	0.00967439	0.00521795	0.0576203	0.0318404	0.0926166	0.00598886	9.83621e-06	0.000888766	0.474359	0.00132938	0.014321	0.0208472	0.00148916	0.000838148	8.54628e-06	2.90677e-05	0.215102	0.000892008
12	0.00296326	0.00129833	0.00189245	0.00558725	0.000149809	0.013463	0.0169843	0.00680625	1.02094e-05	0.00743337	0.00157248	0.922361	0.00202567	0.00146071	0.000448286	0.000988515	1.86332e-05	0.000111505	0.00034275	0.0140827
13	0.00990809	0.0331006	0.0087402	0.00161294	0.0542457	0.0426205	0.00809052	0.0352244	1.1772e-05	0.00149336	0.0320788	0.00217594	0.452504	0.022131	0.0253911	0.00951998	1.22702e-05	0.00350547	0.160488	0.097145
14	0.00944377	0.0293489	0.00465688	0.0063795	0.0434192	0.0225382	0.049834	0.00180041	7.1848e-06	0.00423636	0.0251428	0.000908384	0.0127402	0.724164	0.00224765	0.00127406	8.12116e-06	0.000768882	0.0535077	0.007574
15	0.00188655	0.0038342	0.00185246	0.00115666	0.00756973	0.0245135	0.00465203	0.0312659	1.83153e-05	0.00124304	0.0056725	0.000863631	0.0395385	0.00564906	0.626082	0.0078085	1.80452e-05	0.000203571	0.0506238	0.185548
16	0.000239116	0.000145464	0.000137435	0.000169464	0.000670064	0.00401968	0.000228417	0.00800066	1.36595e-05	0.000874397	0.00184593	0.00130358	0.0116041	0.00243568	0.00606879	0.782614	2.93617e-05	0.000105102	0.00230211	0.177193
17	0.00600535	0.00931937	0.003916	0.00598313	6.3256e-06	0.0121213	1.0399e-05	6.86614e-06	0.0973567	0.0050263	9.57522e-06	1.49603e-05	7.50598e-06	8.32213e-06	6.2421e-06	6.40772e-06	0.860152	9.18096e-06	2.00142e-05	1.40331e-05
18	0.0316155	0.00840373	0.00682446	0.045257	0.00970352	0.0213289	0.010089	0.00739666	1.4791e-05	0.0109504	8.15931e-05	0.000124197	0.00420528	0.00153607	0.000250192	0.000209058	3.13571e-05	0.813442	0.0152189	0.0133179
19	0.0138757	0.0132935	0.00763044	0.00969674	0.0187918	0.0355341	0.00527686	0.0410613	2.7493e-06	0.0162022	0.0639386	0.000119338	0.0307581	0.0162359	0.00656969	0.000461347	3.26297e-06	0.00244649	0.706832	0.0112698
20	4.29067e-05	8.75429e-06	6.33773e-05	1.19556e-05	1.7788e-05	0.00318506	4.51732e-06	0.011177	3.24241e-06	0.000505858	0.00042933	0.00221401	0.0127094	0.00168659	0.0164454	0.0208555	5.91296e-06	0.00154375	0.00747501	0.921615

## Sheet: Table S4
Table S4 Overlap enrichments with 100-state Universal ChromHMM annotations
State (Emission order)	Genome %	0_GapArtf1	1_GapArtf2	2_GapArtf3	3_Quies1	4_Quies2	5_Quies3	6_Quies4	7_Quies5	8_HET1	9_HET2	10_HET3	11_HET4	12_HET5	13_HET6	14_HET7	15_HET8	16_HET9	17_ReprPC1	18_ReprPC2	19_ReprPC3	20_ReprPC4	21_ReprPC5	22_ReprPC6	23_ReprPC7	24_ReprPC8	25_ReprPC9	26_Acet1	27_Acet2	28_Acet3	29_Acet4	30_Acet5	31_Acet6	32_Acet7	33_Acet8	34_EnhWk1	35_EnhWk2	36_EnhWk3	37_EnhWk4	38_EnhWk5	39_EnhWk6	40_EnhWk7	41_EnhWk8	42_EnhA1	43_EnhA2	44_EnhA3	45_EnhA4	46_EnhA5	47_EnhA6
1	3.31211	0.10137	0.332702	0.412876	0.887458	1.10289	0.755354	0.244951	1.04075	1.08098	0.904332	0.58165	0.0785871	0.507776	0.155903	0.424463	0.54355	0.134336	2.02049	1.36202	0.771855	0.801478	1.20162	1.10734	1.18483	1.67363	1.1553	1.26743	1.24608	1.10458	1.50808	0.967263	1.06925	1.13243	1.21375	0.99057	0.959407	1.12909	1.05581	1.07435	0.782919	0.827527	1.20704	0.830107	0.933743	0.998875	1.07555	1.00995	1.1429
2	3.13738	0.149075	0.454547	1.73019	0.787132	0.9064	0.642632	0.18607	0.705709	0.847054	0.644958	0.206269	0.0326725	0.264361	0.113261	0.282229	0.25338	0.113538	0.831243	0.630282	0.503249	0.565195	0.607655	0.547032	0.611783	0.736015	0.746083	0.784151	0.852328	0.710928	0.980167	0.883387	1.00834	0.791394	0.711093	0.816445	0.697108	0.731019	0.85857	0.538492	0.708799	0.77912	0.874119	0.833024	0.908723	0.920812	1.03048	1.04003	1.07048
3	1.52748	0.203257	1.28652	1.22346	1.0849	1.43447	0.826439	0.301373	0.499051	1.24171	1.11688	0.652852	0.305203	1.56236	0.374135	0.521416	0.666622	0.103678	1.26321	0.948022	0.622018	0.859741	1.10931	1.02737	1.19298	0.636599	1.283	1.49313	1.19072	1.15757	1.21535	0.852923	1.15802	1.2339	1.16154	0.895853	1.00718	1.17288	1.1418	0.980279	0.888347	0.661746	1.20545	0.859357	1.01601	0.76933	0.921842	1.02769	1.15617
4	2.73446	0.218367	0.078999	0.127547	0.954865	1.07333	0.828468	0.302992	0.986778	0.960388	1.10134	0.55785	0.151594	0.384688	0.260367	0.577207	0.521471	0.178591	2.10388	1.47165	0.743396	0.864799	1.22994	1.10989	1.27355	1.42769	1.19772	1.45904	1.25671	1.09067	1.44704	0.965474	1.09612	1.31384	1.26115	0.868201	0.897034	1.20766	1.06572	1.26383	0.770304	0.78316	1.14962	0.805124	0.85784	0.874584	0.853545	0.921995	0.997973
5	2.70555	0.063119	1.00211	1.38203	1.11132	1.36406	0.747682	0.232652	0.0956527	1.37759	0.673668	0.324705	0.0621418	0.291743	0.145871	0.352511	0.287953	0.0765153	0.514071	0.583537	0.585587	0.749921	0.41576	0.520068	0.419711	0.0912783	0.825355	0.84151	1.06489	0.959457	0.964643	1.10429	1.28472	0.839262	0.647681	1.08101	0.677266	1.0572	1.15666	0.587292	0.790919	0.791287	1.28881	0.929042	1.53503	1.1322	1.11879	1.20909	1.43729
6	2.55835	0.285309	0.789734	0.807309	1.21633	1.37327	1.03242	0.891311	1.28054	1.68634	1.18354	0.593262	0.224661	0.924785	1.02593	0.852621	1.23503	1.10371	1.31844	1.05618	1.09233	1.19088	1.23315	1.19096	1.10179	1.40092	1.03211	1.07342	1.51972	1.36857	1.29507	1.44267	1.08674	1.0032	1.32789	1.19178	1.00826	1.00008	1.02875	1.01021	1.1073	1.35152	1.07808	0.76899	0.807536	1.15015	1.12543	1.20592	0.914576
7	3.10165	0.290986	0.330923	1.77271	0.682913	0.697923	0.549882	0.0995003	0.429649	0.832962	0.698	0.174172	0.0809559	0.107011	0.202617	0.303199	0.168523	0.0709824	1.06549	0.500771	0.26899	0.31035	0.576067	0.406282	0.593879	0.367329	0.646689	1.03927	0.605378	0.49517	0.512361	0.42526	0.646765	0.484629	0.418159	0.635368	0.613245	0.551504	0.846213	0.41435	0.521661	0.519996	0.880792	0.90162	0.749972	0.645505	0.596916	0.706638	1.0594
8	2.70329	1.10776	3.46508	1.51768	1.15755	1.17246	1.24243	1.56488	1.01098	1.28239	1.29844	1.29967	1.51383	2.82219	1.40194	1.49891	1.61544	1.38762	0.831845	0.902869	1.15277	1.2947	1.45161	1.40568	1.40822	0.686767	1.13557	1.48387	1.33443	1.37402	1.24094	1.14584	1.11476	1.0901	1.61572	1.01965	1.13297	1.02264	0.886377	1.19093	1.03756	1.28086	0.917832	0.833048	0.860812	0.724274	0.925573	0.843172	0.807291
9	1.92858	0.584139	0.100872	0	0.249097	0.605589	0.335304	0.428922	1.86905	0.52397	0.183455	0.160819	0.213283	1.34625	0.800387	0.24048	0.358566	0.90764	0.756311	0.651486	0.531441	0.412934	0.665862	0.612574	0.694282	2.18091	0.790086	0.569398	0.345697	0.298208	0.401618	0.372904	0.300234	0.362565	0.295299	0.423856	0.941148	0.411863	0.347837	0.350083	0.47448	0.288305	0.220409	0.903376	0.286678	0.437151	0.474503	0.368252	0.617295
10	3.0919	0.45537	0.185158	0.0315866	0.940007	1.05194	0.951944	0.533298	1.38109	0.888146	1.35772	0.531479	0.399998	0.353154	0.427546	0.766456	0.680027	0.400079	2.22324	1.53248	0.859827	1.03049	1.50168	1.40957	1.56725	1.87498	1.48214	1.35142	1.21387	1.22731	1.40598	0.926193	0.967706	1.58942	1.41514	0.885175	1.11047	1.14097	1.08666	1.11072	0.861349	0.954092	1.0873	0.96243	0.863441	0.796138	0.75712	0.92596	0.9341
11	5.54972	0.253519	0.235562	1.83561	0.828355	1.01164	0.629358	0.190834	0.274212	1.14907	0.903329	0.254939	0.0865453	0.139449	0.17769	0.343639	0.247119	0.0737061	0.774235	0.517331	0.413084	0.503352	0.54639	0.549877	0.618409	0.215642	0.612511	1.0027	0.950225	0.719213	0.741363	0.769986	0.780939	0.675022	0.724683	0.771864	0.742688	0.774962	0.819378	0.50856	0.607256	0.765118	0.924311	0.865783	1.08086	0.78584	0.825174	0.786663	1.18172
12	3.20005	5.76169	0.101289	1.0379	0.15984	0.0525051	1.07102	0.926207	0.937279	0.272319	0.329585	0.632535	0.774231	0.0708385	0.409005	0.599355	0.592038	0.87895	1.7058	1.58047	0.0637506	0.183686	0.537414	0.313802	0.647548	0.458273	1.74421	0.580624	0.102712	0.253393	0.0683602	0.165656	0.0452213	0.0621959	0.181972	0.220641	0.461019	0.193133	0.174942	0.56265	0.271134	0.302613	0.173883	0.627081	0.232982	0.0540551	0.119967	0.0987242	0.356846
13	3.03383	0.626417	0.54128	0.294372	1.15168	1.14685	1.116	1.09792	0.691124	1.27134	1.31324	0.990679	0.972245	1.50607	0.893541	1.10269	1.0214	0.944176	0.656534	0.775707	1.06542	1.16161	0.966614	0.976635	1.05414	0.471267	0.911209	1.15579	1.09787	1.08819	1.13168	1.31659	1.07405	1.06281	1.02722	1.1754	1.08348	1.0697	1.0598	1.07829	0.947465	0.985088	1.05669	0.92782	1.0702	0.923729	1.15449	1.0379	0.997697
14	5.31139	0.0760488	0.392346	1.25247	1.11814	0.945563	0.886196	0.271555	0.592509	0.609251	0.36303	0.392569	0.123964	0.267216	0.0871195	0.288116	0.154785	0.0985127	0.710452	0.668083	0.529721	0.66476	0.315544	0.317481	0.323361	0.593029	0.677004	0.495897	0.647816	0.700217	0.529504	0.815272	0.972203	0.635261	0.347079	1.22807	0.60595	0.909059	1.43705	0.757843	0.975103	0.924422	1.65963	1.09351	1.84636	1.74955	1.29301	1.39887	1.51485
15	2.30634	1.65676	1.21893	0.452416	1.19246	0.580887	1.38088	1.38784	1.08107	0.677949	0.964334	2.53939	0.824492	0.807896	1.35069	1.1025	0.952069	1.1051	0.912944	1.17509	1.473	1.49752	1.13319	1.12297	1.18909	0.478056	1.50206	0.90386	1.11303	1.21943	1.24068	0.98762	0.988708	1.21901	1.28955	1.45212	1.42984	1.14962	1.44954	1.4842	2.42568	1.24143	1.21855	1.33162	0.995921	1.28701	1.48113	1.25399	1.10653
16	2.48246	2.06002	1.21314	0.629019	1.23334	1.32523	1.19689	2.46745	1.19374	1.50105	1.16579	2.79256	3.84328	2.18741	3.88912	2.16624	1.96433	3.82801	1.11021	1.1065	1.52513	1.19384	1.27073	1.13884	1.06716	0.820604	1.10398	0.767627	0.812283	1.10384	1.26848	1.15414	1.15348	1.68983	0.927923	0.957136	1.53701	1.29436	0.954926	1.09533	1.64735	1.30684	1.14527	1.86783	1.44861	1.51597	1.2864	1.17982	1.35957
17	6.3555	1.27304	0.147937	0	0.436192	1.021	0.59438	0.868227	2.52278	0.868495	0.396332	0.844682	1.76184	1.68642	1.22028	0.606086	1.49829	2.17764	0.594464	1.1408	1.11536	0.813488	0.971696	1.01647	0.999512	4.20537	0.830408	0.514137	0.477954	0.501089	0.641305	0.425924	0.465465	0.543244	0.664256	0.554907	1.1441	0.718755	0.66305	0.591478	0.559178	0.525404	0.294603	1.06685	0.444663	0.572573	0.519779	0.585531	0.630666
18	2.68144	0.154455	0.0402706	0	1.16311	1.15073	0.719106	0.745985	1.06643	0.717506	1.12068	0.997693	0.114627	0.248876	0.521549	1.09783	0.450344	0.237362	1.59086	1.41582	0.534483	0.668331	1.37133	1.21518	1.20214	1.02153	0.574716	1.16477	1.40723	1.22015	1.85767	1.29957	1.21292	1.21775	1.79216	1.06734	1.05562	1.36192	1.50885	0.939354	1.14887	0.641292	0.905893	1.00222	1.30965	1.70718	0.540392	1.04154	1.13266
19	16.5063	0.285892	1.12236	1.00252	1.03896	1.12329	1.02885	0.716036	0.551635	1.12585	1.02773	0.710868	0.288491	0.817533	0.45008	0.660227	0.693143	0.402195	0.819133	0.861804	0.912668	1.08736	0.9408	1.0101	1.00582	0.488878	0.894565	1.1243	1.19884	1.13686	1.20424	1.18085	1.1315	1.10036	1.20214	1.16957	0.986838	1.1937	1.10296	1.01685	0.998026	1.30313	1.17174	0.937831	1.23015	1.10093	1.18931	1.20038	1.04871
20	25.7722	1.80889	1.88612	1.36838	1.24795	0.946455	1.34882	1.93595	1.24857	0.99852	1.38075	1.76015	2.23895	1.55464	2.04398	1.9409	1.81902	1.89175	0.870073	1.13316	1.61147	1.41974	1.26559	1.33599	1.20539	0.874601	1.14089	1.04893	1.0751	1.20419	0.954566	1.2199	1.19275	1.2007	1.12707	1.15051	1.17965	1.08137	1.01645	1.39174	1.30521	1.22928	1.0096	1.11657	0.920641	1.05563	1.14886	1.06638	0.912943
Missense %		1.71422	0.0130607	0.0101118	0.451616	0.47704	2.68143	0.30818	0.378875	0.312202	0.705769	0.104223	0.122512	0.434504	0.483658	0.364926	0.367425	0.333931	0.560426	0.283001	0.617004	1.26467	1.42765	2.16492	2.47435	0.515856	0.151186	0.488721	0.665024	0.961144	0.309632	0.248094	0.156022	0.175832	0.293216	0.283198	0.68639	0.395228	0.41011	0.289982	0.368213	0.170347	0.263999	0.243873	0.152932	0.076683	0.103656	0.2077	0.418668
[truncated: 52 more columns]

## Sheet: Table S5
Table S5 Overlap enrichments with 100-state ConsHMM annotations
State (Emission order)	Genome %	No. enriched	1_AM_allVert	2_AM_nonMam	3_AM_nonMam	4_AM_nonMam	5_AM_Mam	6_AM_Mam	7_AM_Mam	8_AM_Mam	9_AM_Mam	10_AM_Mam	11_AM_Mam	12_AM_Mam	13_AM_Mam	14_AM_Mam	15_AM_SMam	16_AM_SMam	17_AM_SMam	18_AM_SMam	19_AM_SMam	20_AM_Mam	21_AM_SMam	22_AM_SMam	23_AM_SMam	24_AM_Mam	25_AM_SMam	26_AM_Mam	27_AM_Mam	28_A_SMam	29_A_SMam	30_A_SMam	31_A_SMam	32_A_SMam	33_A_SMam	34_A_SMam	35_A_SMam	36_A_SMam	37_A_SMam	38_A_SMam	39_A_SMam	40_A_SMam	41_A_SMam	42_AM_SMam	43_AM_SMam	44_A_SMam	45_AM_Prim	46_AM_Prim	47_AM_Prim
1	3.31211	1	1.84979	0.391954	0.0886273	0.169605	0.112327	0.0474186	0.061931	0.0105849	0.000125381	0.000843348	0.159001	0.0115516	0.0203438	0.000680678	0	0	0.0134867	0.000669407	0	0.0039029	0.00626883	0.0319885	0.0119668	0.0343227	0.00333844	0.00245639	0.0105889	0	0.0019014	0.00123371	0.119124	0.00311457	0.000363364	0	0	0.000646515	0	0	0	0	0	0.0196319	0	0	0	0	0.00942059
2	3.13738	1	1.90198	0.30099	0.0552287	0.0801043	0.0403603	0.00903969	0.0208248	0.000279359	0	0	0.0957509	0.000831474	0.00302693	0.000239529	0	0	0	0	0	0	0.00441197	0.00279476	0	0.00185288	0	0	0.00111787	0	0	0.000289427	0.0642385	0.000427017	0	0	0	0.000682521	0	0	0	0	0	0.00484257	0	0	0	0	0
3	1.52748	1	1.81692	0.420231	0.162692	0.176602	0.147349	0.052461	0.147077	0.0401654	0	0.000914335	0.147595	0.0222016	0.0254609	0.000737973	0	0	0.0349302	0.0159666	0	0	0.00113275	0.0884965	0.00763183	0.033406	0.00603241	0.0106526	0.0183684	0	0	0.00237788	0.201351	0.00605182	0	0	0	0.000700935	0	0	0	0	0	0.024325	0	0	0	0.00367361	0
4	2.73446	1	1.70723	0.581319	0.316106	0.303812	0.225286	0.0951063	0.130183	0.0461551	0.00425229	0.00817201	0.265947	0.0260757	0.0711127	0.00755763	0.0081369	0.0204159	0.0476459	0.0300002	0.0444979	0.00135068	0.0316379	0.0531754	0.0554211	0.0465337	0.024262	0.00991763	0.0406151	0.00256926	0	0.00647543	0.333037	0.0172458	0.00264074	0	0	0.00234927	0	0.00413808	0	0	0.00112586	0.0704158	0	0	0	0.00102604	0.0061442
5	2.70555	1	1.88245	0.474429	0.0206092	0.0894568	0.0582351	0.0034612	0.0211801	0.000647894	0	0	0.0583391	0	0.00117002	0	0	0	0.000917238	0	0	0	0	0.000540137	0	0.000954942	0	0	0	0	0	0	0.000213974	0	0	0	0	0	0	0	0	0	0	0	0	0	0	0	0
6	2.55835	2	1.49656	1.06469	0.223389	0.759385	0.6534	0.379056	0.406827	0.287772	0.0074668	0.0117371	0.745023	0.15125	0.293426	0.0270242	0.00869703	0.00689094	0.0601409	0.112662	0.0250322	0.0801229	0.208982	0.166224	0.135788	0.280244	0.238432	0.0275609	0.172273	0.0020596	0.0012308	0.0166818	0.219346	0.0196374	0.00399857	0.00512474	0.00185492	0.00376648	0	0	0	0	0.00240673	0.293606	0.0683092	0.0177958	0.126286	0.00329003	0.0637952
7	3.10165	1	1.76751	0.261315	0.457556	0.0899392	0.0614085	0.0234634	0.0495474	0.00508638	0.00174055	0.00427771	0.165151	0.0106533	0.024057	0.0019383	0.0044835	0.00284194	0.00040005	0.000714827	0	0.00238155	0.0541113	0.0277983	0.029316	0.0079134	0.00831823	0	0.00489988	0	0.00304561	0.00453779	0.536551	0.00790442	0.0021341	0	0.00688499	0	0	0.00273614	0	0.0020711	0.00297773	0.0599477	0.00407751	0.00200163	0	0.00542745	0.00851213
8	2.70329	5	1.17577	1.23971	0.432535	1.01174	0.936354	0.809311	0.798692	0.703227	0.0867943	0.128902	0.994656	0.445182	0.635348	0.122594	0.0915667	0.0804313	0.486542	0.369894	0.440634	0.308772	0.602931	0.677897	0.842626	0.937103	0.553553	0.155496	0.531922	0.0604241	0.0815364	0.0959001	0.584637	0.129546	0.038287	0.0460747	0.0640742	0.0586167	0.0616458	0.0240683	0.0268641	0.0760417	0.0546645	0.902635	1.28358	0.199803	0.422159	0.119355	0.253041
9	1.92858	1	1.61074	0.639771	0.383665	0.532239	0.552394	0.211358	0.437142	0.180419	0.0303611	0.0420021	0.425998	0.376932	0.192042	0.047149	0.046148	0.031994	0.0534009	0.0482843	0	0.149376	0.190199	0.0844884	0.0967133	0.189227	0.216912	0.0464041	0.0988066	0.0182143	0.0195925	0.051321	0.326694	0.0416103	0.0227772	0.0288924	0.0086122	0.0216511	0.0154302	0.0234689	0.0292876	0.0399704	0.0319264	0.134657	0.0101346	0.00965739	0.482309	0.0261862	0.149342
10	3.0919	3	1.19867	1.01506	1.04884	0.830984	0.831643	0.600421	0.578754	0.299626	0.382249	0.359332	0.791261	0.252831	0.573778	0.366037	0.252768	0.267035	0.387267	0.309063	0.244408	0.379862	0.326252	0.447831	0.18927	0.403813	0.203844	0.245591	0.423854	0.206207	0.183314	0.40088	0.916227	0.372463	0.234908	0.204599	0.357614	0.243782	0.236766	0.191219	0.1605	0.176599	0.19715	0.378262	0.0193363	0.0227567	0.236797	0.198727	0.284116
11	5.54972	1	1.74311	0.44636	0.426184	0.135889	0.114019	0.0322047	0.0531531	0.00852809	0.00853041	0.00641726	0.131306	0.0115946	0.0149118	0.00643201	0.00501152	0	0.00335373	0.00359555	0.00346185	0.00299478	0.0289949	0.0176426	0.0168044	0.0140827	0.00531306	0.00390929	0.00484498	0.00632964	0.00510644	0.0107989	0.457316	0.0125529	0.00314444	0.00472488	0.00427546	0.00713811	0.00643456	0.00305837	0.00290792	0.00115751	0.00332841	0.0118866	0.0130516	0.00708496	0.000938974	0.00606663	0.0095146
12	3.20005	41	0.594395	0.457041	0.796988	0.378751	0.247284	0.991278	0.242086	0.368653	0.248253	0.271247	3.9157	0.35651	3.74319	0.270063	0.391107	0.272701	0.262506	0.5134	0.280175	0.444352	2.1936	0.184495	0.406547	0.617239	0.835039	0.417801	0.621051	0.393534	0.304052	0.26503	0.677805	1.11194	0.254235	0.474237	1.53115	0.339595	0.305018	0.401337	0.445052	0.381409	0.899522	8.63349	2.43559	2.89654	1.13501	2.13316	2.36636
13	3.03383	6	1.13586	1.61122	0.622339	1.25315	1.21706	0.53329	0.792451	0.582699	0.0913	0.112096	0.594916	0.238179	0.306466	0.114563	0.101759	0.130746	0.311244	0.440677	0.145652	0.183218	0.333067	0.536363	0.445729	0.644883	0.383903	0.152857	0.262031	0.0631039	0.0902973	0.123314	0.613005	0.139366	0.039471	0.0345725	0.0524007	0.0663468	0.00784707	0.051284	0.0372358	0.0677569	0.0456645	0.500604	1.03497	0.355387	0.211271	0.155366	0.405058
14	5.31139	3	1.32756	1.33659	1.10063	0.57808	0.698205	0.139334	0.476345	0.136962	0.07068	0.0691557	0.335289	0.0388003	0.0968912	0.0807183	0.0418912	0.0149363	0.0156522	0.00333946	0	0.019818	0.0540766	0.206904	0.537288	0.102881	0.0159605	0.01736	0.00924436	0.00496025	0.00592841	0.0978753	0.226187	0.0300663	0.00657106	0.00308556	0.00178692	0	0	0.00585861	0.0022788	0.0241889	0	0.0231652	0.012122	0.00077925	0	0	0
15	2.30634	83	0.520601	1.66743	0.587604	2.67295	3.32585	2.34692	3.69805	2.79352	1.54868	1.40551	1.31406	2.32135	1.89214	1.44248	1.65813	1.86766	2.59264	2.56578	2.40188	1.69508	1.97607	2.71416	3.15301	2.47712	2.15583	1.72734	1.95558	1.17507	1.6834	1.04866	0.471684	0.710303	0.941628	1.22506	1.08641	0.667557	1.41415	1.56508	1.40471	1.6099	1.24275	0.919142	1.2024	0.842553	1.38278	1.36979	1.82743
16	2.48246	96	0.250308	0.90597	0.481753	1.61586	2.38993	3.28957	3.91258	6.52206	3.36057	3.26223	1.67137	6.10639	4.38438	3.13997	5.29932	7.99995	6.97669	6.84938	9.20451	6.67646	6.13423	4.63819	4.6424	5.05211	6.33084	5.33329	4.90329	3.8482	5.64957	2.04034	0.454482	1.32533	2.96747	4.69782	4.10616	2.49632	6.7897	5.68629	4.56361	5.44969	4.31325	2.49625	5.58687	4.33071	6.21978	4.66095	5.86295
17	6.3555	55	0.699338	1.03984	1.48047	1.49497	1.74638	1.66621	1.6941	1.27176	1.61706	1.63044	1.52834	1.86415	1.10254	1.63926	1.11154	0.99074	0.949235	1.01935	0.90386	1.44382	1.14724	1.28926	0.633911	1.27719	2.40092	1.36418	2.35081	1.21625	1.10732	1.71407	1.17264	1.45915	1.61773	1.32955	1.03901	1.54177	1.19773	0.83724	1.31977	1.04916	2.52229	0.813894	0.56876	0.519357	1.20078	1.4312	1.29119
18	2.68144	6	1.00904	1.30149	1.41935	0.978566	1.00309	0.69582	0.609466	0.343856	0.579679	0.646375	0.71896	0.286668	0.597521	0.700923	0.207445	0.201621	0.419708	0.100876	0.224501	0.414593	0.0735608	0.296204	0.229546	0.38782	0.167694	0.357015	0.372764	0.478817	0.402784	0.732986	1.36167	0.754483	0.584371	0.350821	0.579598	0.608912	0.379548	0.299613	0.290391	0.234775	0.246847	0.319966	0.109766	0.0771768	0.0446976	0.018834	0.0250627
19	16.5063	4	1.01913	1.23107	1.69823	0.799161	0.731695	0.287367	0.345586	0.168374	0.26346	0.284507	0.518289	0.136493	0.197613	0.31669	0.149793	0.106804	0.127417	0.0764287	0.0880711	0.128659	0.109541	0.22917	0.182493	0.214595	0.108409	0.146389	0.140233	0.201428	0.128766	0.445485	1.67778	0.543943	0.232587	0.125697	0.16373	0.295844	0.0998777	0.0879179	0.122456	0.132319	0.141376	0.137011	0.199767	0.163863	0.0890274	0.0924669	0.11938
20	25.7722	99	0.318167	1.18514	1.3493	1.74455	1.63657	2.23047	1.96935	2.23914	2.67341	2.66361	1.76416	2.29728	2.10982	2.63939	2.71379	2.51034	2.42712	2.46791	2.34052	2.42428	2.27411	2.39608	2.49323	2.30097	2.11838	2.61627	2.275	2.83397	2.70443	2.67036	1.63487	2.67192	2.82822	2.77648	2.71717	2.85756	2.62456	2.8127	2.79576	2.75028	2.46496	1.89892	2.38023	2.71696	2.51219	2.5704	2.32982
Missense %			50.001	10.0258	11.3718	5.12188	1.99878	1.05517	0.650316	0.161056	0.339914	0.202141	4.93572	0.162335	0.312144	0.375674	0.0507534	0.0480417	0.113762	0.0636665	0.0220418	0.0764385	0.0815823	0.193186	0.0605441	0.218541	0.0765966	0.0520506	0.120745	0.0803683	0.044829	0.310906	3.65746	1.05364	0.234579	0.0430659	0.059491	0.131842	0.0237174	0.0498994	0.0349874	0.0219741	0.0458509	1.79316	0.122775	0.0682104	0.0541764	0.0503115	0.0588121
[truncated: 53 more columns]

## Sheet: Table S6
Table S6 Predictive performance of individual scores on ClinVar pathogenic vs. gnomAD singletons
Score	Uses ClinVar/gnomAD in training	AUROC all variants gnomAD singletons	AUROC all variants gnomAD singletons, with MissenseHMM states	% Improvement
AlphaMissense	No	0.779471	0.870942	0.117351
BayesDel_addAF	Yes	0.828939	0.867594	0.0466321
BayesDel_noAF	Yes	0.838979	0.869667	0.0365772
bStatistic_converted	No	0.554114	0.862441	0.556431
CADD_raw	Yes	0.753571	0.86349	0.145865
ClinPred	Yes	0.765554	0.859378	0.122558
DANN	Yes	0.673459	0.86188	0.27978
DEOGEN2	Yes	0.827253	0.868141	0.0494257
Eigen-PC-raw_coding	Yes	0.740527	0.857204	0.15756
Eigen-raw_coding	Yes	0.754922	0.857528	0.135916
ESM1b	No	0.768775	0.862425	0.121818
fathmm-XF_coding	Yes	0.742243	0.85804	0.15601
GERP_91_mammals	No	0.643283	0.86698	0.347744
GERP++_RS	No	0.649486	0.860717	0.325227
gMVP	Yes	0.829764	0.870551	0.0491547
LIST-S2	Yes	0.720385	0.861526	0.195925
M-CAP	Yes	0.839308	0.877768	0.045823
MetaLR	Yes	0.816485	0.865265	0.0597439
MetaRNN	Yes	0.833301	0.869778	0.0437738
MetaSVM	Yes	0.823238	0.865137	0.0508957
MPC	Yes	0.680388	0.86804	0.275801
MutationAssessor	No	0.737548	0.865232	0.17312
MutFormer	Yes	0.869384	0.893627	0.0278845
MutPred	Yes	0.783851	0.868851	0.108439
MutScore	Yes	0.857901	0.885236	0.0318625
MVP	Yes	0.842902	0.876949	0.0403919
PHACTboost	Yes	0.877997	0.895861	0.0203461
phastCons17way_primate	No	0.573025	0.862359	0.504923
phyloP100way_vertebrate	No	0.713249	0.860127	0.205928
phyloP17way_primate	No	0.546314	0.860189	0.574532
phyloP470way_mammalian	No	0.686105	0.860516	0.254204
Polyphen2_HDIV	Yes	0.717916	0.858531	0.195866
Polyphen2_HVAR	Yes	0.726232	0.860525	0.184918
PrimateAI	Yes	0.680459	0.86454	0.270526
PROVEAN_converted	No	0.738921	0.862105	0.166708
REVEL	Yes	0.84858	0.867796	0.0226451
SIFT_converted	No	0.734793	0.860463	0.171028
SIFT4G_converted	No	0.720394	0.859984	0.193769
VARITY_ER	Yes	0.792835	0.859731	0.0843762
VARITY_ER_LOO	Yes	0.793986	0.859805	0.0828958
VARITY_R	Yes	0.80492	0.862017	0.0709353
VARITY_R_LOO	Yes	0.807552	0.862664	0.0682464
VEST4	Yes	0.805171	0.867857	0.0778536

## Sheet: Table S7
Table S7 Number of ClinVar pathogenic and gnomAD singleton variants in each state and score bin
Score	State	Score bin	No. ClinVar	No.gnomAD
AlphaMissense	1	1	3	0
AlphaMissense	1	2	3	0
AlphaMissense	1	3	4	0
AlphaMissense	1	4	1	0
AlphaMissense	1	5	3	0
AlphaMissense	1	6	7	0
AlphaMissense	1	7	13	1
AlphaMissense	1	8	19	1
AlphaMissense	1	9	27	2
AlphaMissense	1	10	40	1
AlphaMissense	1	11	89	4
AlphaMissense	1	12	132	7
AlphaMissense	1	13	227	12
AlphaMissense	1	14	400	26
AlphaMissense	1	15	718	49
AlphaMissense	1	16	1209	64
AlphaMissense	1	17	1863	129
AlphaMissense	1	18	3021	187
AlphaMissense	1	19	4628	289
AlphaMissense	1	20	8856	340
AlphaMissense	2	1	0	0
AlphaMissense	2	2	0	0
AlphaMissense	2	3	0	0
AlphaMissense	2	4	1	0
AlphaMissense	2	5	1	1
AlphaMissense	2	6	1	0
AlphaMissense	2	7	1	1
AlphaMissense	2	8	1	0
AlphaMissense	2	9	3	0
AlphaMissense	2	10	5	2
AlphaMissense	2	11	8	2
AlphaMissense	2	12	11	4
AlphaMissense	2	13	18	12
AlphaMissense	2	14	27	14
AlphaMissense	2	15	54	40
AlphaMissense	2	16	78	65
AlphaMissense	2	17	143	101
AlphaMissense	2	18	243	158
AlphaMissense	2	19	462	286
AlphaMissense	2	20	1290	337
AlphaMissense	3	1	1	1
AlphaMissense	3	2	0	0
AlphaMissense	3	3	3	0
AlphaMissense	3	4	3	0
AlphaMissense	3	5	5	0
AlphaMissense	3	6	4	0
AlphaMissense	3	7	13	1
AlphaMissense	3	8	9	2
AlphaMissense	3	9	17	3
AlphaMissense	3	10	44	5
AlphaMissense	3	11	57	9
AlphaMissense	3	12	104	9
AlphaMissense	3	13	124	21
AlphaMissense	3	14	202	20
AlphaMissense	3	15	278	40
AlphaMissense	3	16	413	57
AlphaMissense	3	17	472	90
AlphaMissense	3	18	579	123
AlphaMissense	3	19	850	144
AlphaMissense	3	20	988	126
AlphaMissense	4	1	3	2
AlphaMissense	4	2	13	0
AlphaMissense	4	3	22	2
AlphaMissense	4	4	28	7
AlphaMissense	4	5	41	6
AlphaMissense	4	6	78	15
AlphaMissense	4	7	92	12
AlphaMissense	4	8	129	29
AlphaMissense	4	9	161	31
AlphaMissense	4	10	215	35
AlphaMissense	4	11	289	48
AlphaMissense	4	12	410	64
AlphaMissense	4	13	468	69
AlphaMissense	4	14	587	102
AlphaMissense	4	15	635	120
AlphaMissense	4	16	766	115
AlphaMissense	4	17	824	137
AlphaMissense	4	18	851	130
AlphaMissense	4	19	643	95
AlphaMissense	4	20	460	65
AlphaMissense	5	1	3	0
AlphaMissense	5	2	4	0
AlphaMissense	5	3	2	2
AlphaMissense	5	4	4	4
AlphaMissense	5	5	10	4
AlphaMissense	5	6	5	11
AlphaMissense	5	7	14	9
AlphaMissense	5	8	5	17
AlphaMissense	5	9	8	15
AlphaMissense	5	10	19	37
AlphaMissense	5	11	27	43
AlphaMissense	5	12	29	68
AlphaMissense	5	13	34	81
AlphaMissense	5	14	35	96
AlphaMissense	5	15	53	110
AlphaMissense	5	16	62	142
AlphaMissense	5	17	69	171
AlphaMissense	5	18	84	181
AlphaMissense	5	19	92	119
AlphaMissense	5	20	117	100
AlphaMissense	6	1	1	2
AlphaMissense	6	2	1	3
AlphaMissense	6	3	0	1
AlphaMissense	6	4	2	1
AlphaMissense	6	5	0	3
AlphaMissense	6	6	4	1
AlphaMissense	6	7	1	2
AlphaMissense	6	8	7	6
AlphaMissense	6	9	4	12
AlphaMissense	6	10	8	15
AlphaMissense	6	11	13	36
AlphaMissense	6	12	18	33
AlphaMissense	6	13	34	64
AlphaMissense	6	14	41	85
AlphaMissense	6	15	82	97
AlphaMissense	6	16	96	133
AlphaMissense	6	17	131	133
AlphaMissense	6	18	136	178
AlphaMissense	6	19	125	117
AlphaMissense	6	20	106	68
AlphaMissense	7	1	1	0
AlphaMissense	7	2	3	0
AlphaMissense	7	3	3	1
AlphaMissense	7	4	2	0
AlphaMissense	7	5	2	3
AlphaMissense	7	6	5	1
AlphaMissense	7	7	8	10
AlphaMissense	7	8	6	5
AlphaMissense	7	9	15	5
AlphaMissense	7	10	16	16
AlphaMissense	7	11	25	16
AlphaMissense	7	12	24	28
AlphaMissense	7	13	53	36
AlphaMissense	7	14	65	65
AlphaMissense	7	15	71	78
AlphaMissense	7	16	115	106
AlphaMissense	7	17	171	121
AlphaMissense	7	18	217	161
AlphaMissense	7	19	343	261
AlphaMissense	7	20	445	202
AlphaMissense	8	1	2	2
AlphaMissense	8	2	1	1
AlphaMissense	8	3	4	1
AlphaMissense	8	4	3	1
AlphaMissense	8	5	6	6
AlphaMissense	8	6	6	7
AlphaMissense	8	7	10	16
AlphaMissense	8	8	7	21
AlphaMissense	8	9	16	27
AlphaMissense	8	10	19	32
AlphaMissense	8	11	35	53
AlphaMissense	8	12	26	83
AlphaMissense	8	13	56	96
AlphaMissense	8	14	56	101
AlphaMissense	8	15	64	133
AlphaMissense	8	16	76	149
AlphaMissense	8	17	77	155
AlphaMissense	8	18	67	108
AlphaMissense	8	19	29	71
AlphaMissense	8	20	13	25
AlphaMissense	9	1	2	1
AlphaMissense	9	2	5	3
AlphaMissense	9	3	2	3
AlphaMissense	9	4	7	3
AlphaMissense	9	5	2	9
AlphaMissense	9	6	4	8
AlphaMissense	9	7	15	18
AlphaMissense	9	8	11	22
AlphaMissense	9	9	12	21
AlphaMissense	9	10	10	27
AlphaMissense	9	11	22	31
AlphaMissense	9	12	32	56
AlphaMissense	9	13	35	55
AlphaMissense	9	14	43	59
AlphaMissense	9	15	48	72
AlphaMissense	9	16	47	67
AlphaMissense	9	17	60	85
AlphaMissense	9	18	69	74
AlphaMissense	9	19	51	75
AlphaMissense	9	20	70	49
AlphaMissense	10	1	15	62
AlphaMissense	10	2	24	68
AlphaMissense	10	3	22	67
AlphaMissense	10	4	46	59
AlphaMissense	10	5	39	80
AlphaMissense	10	6	45	92
AlphaMissense	10	7	57	85
AlphaMissense	10	8	49	77
AlphaMissense	10	9	57	90
AlphaMissense	10	10	53	131
AlphaMissense	10	11	75	93
AlphaMissense	10	12	62	93
AlphaMissense	10	13	70	113
AlphaMissense	10	14	78	93
AlphaMissense	10	15	71	82
AlphaMissense	10	16	58	63
AlphaMissense	10	17	48	60
AlphaMissense	10	18	26	27
AlphaMissense	10	19	11	18
AlphaMissense	10	20	4	6
AlphaMissense	11	1	0	20
AlphaMissense	11	2	5	28
AlphaMissense	11	3	6	50
AlphaMissense	11	4	6	56
AlphaMissense	11	5	4	53
AlphaMissense	11	6	7	75
AlphaMissense	11	7	18	88
AlphaMissense	11	8	18	99
AlphaMissense	11	9	15	136
AlphaMissense	11	10	21	166
AlphaMissense	11	11	24	174
AlphaMissense	11	12	29	209
AlphaMissense	11	13	21	221
AlphaMissense	11	14	27	213
AlphaMissense	11	15	33	223
AlphaMissense	11	16	38	227
AlphaMissense	11	17	41	182
AlphaMissense	11	18	47	182
AlphaMissense	11	19	18	107
AlphaMissense	11	20	13	25
AlphaMissense	12	1	3	109
AlphaMissense	12	2	5	75
AlphaMissense	12	3	5	92
AlphaMissense	12	4	2	81
AlphaMissense	12	5	0	95
AlphaMissense	12	6	4	81
AlphaMissense	12	7	7	90
AlphaMissense	12	8	7	83
AlphaMissense	12	9	2	78
AlphaMissense	12	10	3	97
AlphaMissense	12	11	8	97
AlphaMissense	12	12	4	85
AlphaMissense	12	13	7	93
AlphaMissense	12	14	6	72
AlphaMissense	12	15	3	77
AlphaMissense	12	16	7	75
AlphaMissense	12	17	10	56
AlphaMissense	12	18	6	53
AlphaMissense	12	19	6	31
AlphaMissense	12	20	5	9
AlphaMissense	13	1	0	3
AlphaMissense	13	2	1	7
AlphaMissense	13	3	0	14
AlphaMissense	13	4	0	18
AlphaMissense	13	5	1	14
AlphaMissense	13	6	3	27
AlphaMissense	13	7	1	33
AlphaMissense	13	8	5	56
AlphaMissense	13	9	8	63
AlphaMissense	13	10	8	81
AlphaMissense	13	11	12	91
AlphaMissense	13	12	14	134
AlphaMissense	13	13	16	138
AlphaMissense	13	14	18	127
AlphaMissense	13	15	20	141
AlphaMissense	13	16	20	138
AlphaMissense	13	17	17	122
AlphaMissense	13	18	11	85
AlphaMissense	13	19	12	59
AlphaMissense	13	20	4	15
AlphaMissense	14	1	6	115
AlphaMissense	14	2	2	111
AlphaMissense	14	3	3	102
AlphaMissense	14	4	4	113
AlphaMissense	14	5	10	100
AlphaMissense	14	6	3	111
AlphaMissense	14	7	6	130
AlphaMissense	14	8	4	149
AlphaMissense	14	9	10	138
AlphaMissense	14	10	5	167
AlphaMissense	14	11	12	159
AlphaMissense	14	12	13	141
AlphaMissense	14	13	7	165
AlphaMissense	14	14	16	140
AlphaMissense	14	15	5	135
AlphaMissense	14	16	8	123
AlphaMissense	14	17	13	119
AlphaMissense	14	18	5	78
AlphaMissense	14	19	7	27
AlphaMissense	14	20	2	13
AlphaMissense	15	1	1	13
AlphaMissense	15	2	2	34
AlphaMissense	15	3	2	48
AlphaMissense	15	4	1	36
AlphaMissense	15	5	1	48
AlphaMissense	15	6	3	60
AlphaMissense	15	7	3	59
AlphaMissense	15	8	5	51
AlphaMissense	15	9	3	75
AlphaMissense	15	10	3	75
AlphaMissense	15	11	7	74
AlphaMissense	15	12	2	78
AlphaMissense	15	13	4	66
AlphaMissense	15	14	3	72
AlphaMissense	15	15	5	64
AlphaMissense	15	16	6	62
AlphaMissense	15	17	3	46
AlphaMissense	15	18	3	23
AlphaMissense	15	19	0	15
AlphaMissense	15	20	0	1
AlphaMissense	16	1	1	55
AlphaMissense	16	2	0	56
AlphaMissense	16	3	1	80
AlphaMissense	16	4	1	87
AlphaMissense	16	5	0	85
AlphaMissense	16	6	2	66
AlphaMissense	16	7	0	83
AlphaMissense	16	8	1	78
AlphaMissense	16	9	1	76
AlphaMissense	16	10	3	86
AlphaMissense	16	11	2	60
AlphaMissense	16	12	0	62
AlphaMissense	16	13	4	47
AlphaMissense	16	14	1	50
AlphaMissense	16	15	1	34
AlphaMissense	16	16	1	13
AlphaMissense	16	17	1	31
AlphaMissense	16	18	2	11
AlphaMissense	16	19	1	3
AlphaMissense	16	20	0	0
AlphaMissense	17	1	12	255
AlphaMissense	17	2	5	266
AlphaMissense	17	3	10	246
AlphaMissense	17	4	6	194
AlphaMissense	17	5	9	213
AlphaMissense	17	6	5	209
AlphaMissense	17	7	11	209
AlphaMissense	17	8	15	201
AlphaMissense	17	9	8	173
AlphaMissense	17	10	16	146
AlphaMissense	17	11	11	137
AlphaMissense	17	12	12	127
AlphaMissense	17	13	14	125
AlphaMissense	17	14	11	109
AlphaMissense	17	15	12	79
AlphaMissense	17	16	6	76
AlphaMissense	17	17	9	45
AlphaMissense	17	18	6	33
AlphaMissense	17	19	0	6
AlphaMissense	17	20	0	0
AlphaMissense	18	1	40	111
AlphaMissense	18	2	33	105
AlphaMissense	18	3	50	91
AlphaMissense	18	4	36	86
AlphaMissense	18	5	57	74
AlphaMissense	18	6	67	81
AlphaMissense	18	7	43	66
AlphaMissense	18	8	53	68
AlphaMissense	18	9	75	104
AlphaMissense	18	10	87	76
AlphaMissense	18	11	105	73
AlphaMissense	18	12	98	77
AlphaMissense	18	13	100	81
AlphaMissense	18	14	142	56
AlphaMissense	18	15	102	45
AlphaMissense	18	16	96	36
AlphaMissense	18	17	84	38
AlphaMissense	18	18	44	29
AlphaMissense	18	19	12	7
AlphaMissense	18	20	3	0
AlphaMissense	19	1	16	651
AlphaMissense	19	2	20	588
AlphaMissense	19	3	13	503
AlphaMissense	19	4	15	540
AlphaMissense	19	5	16	544
AlphaMissense	19	6	21	538
AlphaMissense	19	7	18	504
AlphaMissense	19	8	26	527
AlphaMissense	19	9	25	507
AlphaMissense	19	10	13	483
AlphaMissense	19	11	17	440
AlphaMissense	19	12	25	450
AlphaMissense	19	13	26	389
AlphaMissense	19	14	22	358
AlphaMissense	19	15	14	250
AlphaMissense	19	16	19	209
AlphaMissense	19	17	9	140
AlphaMissense	19	18	8	78
AlphaMissense	19	19	2	21
AlphaMissense	19	20	0	2
AlphaMissense	20	1	16	1461
AlphaMissense	20	2	16	1368
AlphaMissense	20	3	17	1209
AlphaMissense	20	4	17	1112
AlphaMissense	20	5	14	1008
AlphaMissense	20	6	22	913
AlphaMissense	20	7	18	845
AlphaMissense	20	8	11	731
AlphaMissense	20	9	12	653
AlphaMissense	20	10	12	605
AlphaMissense	20	11	10	435
AlphaMissense	20	12	10	376
AlphaMissense	20	13	13	292
AlphaMissense	20	14	10	217
AlphaMissense	20	15	4	165
AlphaMissense	20	16	5	107
AlphaMissense	20	17	4	55
AlphaMissense	20	18	3	29
AlphaMissense	20	19	1	5
AlphaMissense	20	20	0	1
BayesDel_addAF	1	1	0	0
BayesDel_addAF	1	2	0	0
BayesDel_addAF	1	3	0	0
BayesDel_addAF	1	4	0	0
BayesDel_addAF	1	5	0	0
BayesDel_addAF	1	6	1	0
BayesDel_addAF	1	7	1	0
BayesDel_addAF	1	8	2	0
BayesDel_addAF	1	9	0	0
BayesDel_addAF	1	10	3	0
BayesDel_addAF	1	11	7	0
BayesDel_addAF	1	12	15	1
BayesDel_addAF	1	13	38	0
BayesDel_addAF	1	14	107	9
BayesDel_addAF	1	15	227	17
BayesDel_addAF	1	16	376	16
BayesDel_addAF	1	17	713	47
BayesDel_addAF	1	18	1801	152
BayesDel_addAF	1	19	6838	586
BayesDel_addAF	1	20	11491	286
BayesDel_addAF	2	1	0	0
BayesDel_addAF	2	2	0	0
BayesDel_addAF	2	3	0	0
BayesDel_addAF	2	4	0	0
BayesDel_addAF	2	5	1	0
BayesDel_addAF	2	6	4	0
BayesDel_addAF	2	7	3	1
BayesDel_addAF	2	8	3	2
BayesDel_addAF	2	9	9	4
BayesDel_addAF	2	10	16	4
BayesDel_addAF	2	11	24	10
BayesDel_addAF	2	12	41	10
BayesDel_addAF	2	13	79	11
BayesDel_addAF	2	14	96	33
BayesDel_addAF	2	15	131	44
BayesDel_addAF	2	16	307	149
BayesDel_addAF	2	17	546	328
BayesDel_addAF	2	18	768	323
BayesDel_addAF	2	19	297	109
BayesDel_addAF	2	20	62	3
BayesDel_addAF	3	1	0	0
BayesDel_addAF	3	2	0	0
BayesDel_addAF	3	3	0	0
BayesDel_addAF	3	4	0	0
BayesDel_addAF	3	5	0	0
BayesDel_addAF	3	6	0	0
BayesDel_addAF	3	7	3	0
BayesDel_addAF	3	8	2	0
BayesDel_addAF	3	9	2	0
BayesDel_addAF	3	10	1	1
BayesDel_addAF	3	11	2	0
BayesDel_addAF	3	12	14	2
BayesDel_addAF	3	13	25	5
BayesDel_addAF	3	14	48	12
BayesDel_addAF	3	15	79	11
BayesDel_addAF	3	16	179	32
BayesDel_addAF	3	17	257	51
BayesDel_addAF	3	18	785	201
BayesDel_addAF	3	19	1568	269
BayesDel_addAF	3	20	1239	74
BayesDel_addAF	4	1	0	0
BayesDel_addAF	4	2	0	0
BayesDel_addAF	4	3	0	0
BayesDel_addAF	4	4	1	0
BayesDel_addAF	4	5	4	0
BayesDel_addAF	4	6	4	0
BayesDel_addAF	4	7	4	0
BayesDel_addAF	4	8	6	1
BayesDel_addAF	4	9	11	1
BayesDel_addAF	4	10	30	1
BayesDel_addAF	4	11	35	2
BayesDel_addAF	4	12	66	7
BayesDel_addAF	4	13	137	18
BayesDel_addAF	4	14	304	41
BayesDel_addAF	4	15	530	89
BayesDel_addAF	4	16	682	128
BayesDel_addAF	4	17	1013	189
BayesDel_addAF	4	18	1466	314
BayesDel_addAF	4	19	2132	285
BayesDel_addAF	4	20	627	19
BayesDel_addAF	5	1	0	0
BayesDel_addAF	5	2	0	1
BayesDel_addAF	5	3	1	3
BayesDel_addAF	5	4	0	0
BayesDel_addAF	5	5	0	4
BayesDel_addAF	5	6	5	10
BayesDel_addAF	5	7	6	13
BayesDel_addAF	5	8	13	19
BayesDel_addAF	5	9	16	25
BayesDel_addAF	5	10	19	37
BayesDel_addAF	5	11	26	51
BayesDel_addAF	5	12	26	65
BayesDel_addAF	5	13	47	96
BayesDel_addAF	5	14	74	138
BayesDel_addAF	5	15	83	170
BayesDel_addAF	5	16	116	220
BayesDel_addAF	5	17	127	228
BayesDel_addAF	5	18	57	127
BayesDel_addAF	5	19	25	38
BayesDel_addAF	5	20	45	3
BayesDel_addAF	6	1	0	0
BayesDel_addAF	6	2	0	0
BayesDel_addAF	6	3	0	0
BayesDel_addAF	6	4	2	2
BayesDel_addAF	6	5	0	3
BayesDel_addAF	6	6	3	7
BayesDel_addAF	6	7	6	10
BayesDel_addAF	6	8	9	12
BayesDel_addAF	6	9	8	15
BayesDel_addAF	6	10	22	32
BayesDel_addAF	6	11	30	51
BayesDel_addAF	6	12	43	60
BayesDel_addAF	6	13	77	85
BayesDel_addAF	6	14	87	113
BayesDel_addAF	6	15	125	129
BayesDel_addAF	6	16	170	206
BayesDel_addAF	6	17	199	176
BayesDel_addAF	6	18	119	87
BayesDel_addAF	6	19	60	35
BayesDel_addAF	6	20	106	2
BayesDel_addAF	7	1	0	0
BayesDel_addAF	7	2	1	0
BayesDel_addAF	7	3	2	0
BayesDel_addAF	7	4	2	2
BayesDel_addAF	7	5	6	4
BayesDel_addAF	7	6	8	6
BayesDel_addAF	7	7	14	7
BayesDel_addAF	7	8	14	16
BayesDel_addAF	7	9	32	30
BayesDel_addAF	7	10	59	27
BayesDel_addAF	7	11	60	47
BayesDel_addAF	7	12	87	54
BayesDel_addAF	7	13	133	100
BayesDel_addAF	7	14	157	107
BayesDel_addAF	7	15	206	134
BayesDel_addAF	7	16	238	180
BayesDel_addAF	7	17	251	131
BayesDel_addAF	7	18	284	198
BayesDel_addAF	7	19	61	74
BayesDel_addAF	7	20	50	3
BayesDel_addAF	8	1	0	1
BayesDel_addAF	8	2	2	1
BayesDel_addAF	8	3	2	1
BayesDel_addAF	8	4	4	6
BayesDel_addAF	8	5	4	3
BayesDel_addAF	8	6	6	6
BayesDel_addAF	8	7	10	19
BayesDel_addAF	8	8	14	25
BayesDel_addAF	8	9	8	39
BayesDel_addAF	8	10	22	48
BayesDel_addAF	8	11	40	63
BayesDel_addAF	8	12	37	86
BayesDel_addAF	8	13	53	115
BayesDel_addAF	8	14	85	134
BayesDel_addAF	8	15	94	144
BayesDel_addAF	8	16	122	141
BayesDel_addAF	8	17	112	126
BayesDel_addAF	8	18	101	134
BayesDel_addAF	8	19	52	51
BayesDel_addAF	8	20	142	7
BayesDel_addAF	9	1	0	2
BayesDel_addAF	9	2	2	2
BayesDel_addAF	9	3	2	2
BayesDel_addAF	9	4	4	3
BayesDel_addAF	9	5	6	11
BayesDel_addAF	9	6	6	11
BayesDel_addAF	9	7	9	16
BayesDel_addAF	9	8	9	22
BayesDel_addAF	9	9	15	22
BayesDel_addAF	9	10	22	34
BayesDel_addAF	9	11	26	61
BayesDel_addAF	9	12	35	50
BayesDel_addAF	9	13	44	77
BayesDel_addAF	9	14	46	75
BayesDel_addAF	9	15	76	92
BayesDel_addAF	9	16	86	101
BayesDel_addAF	9	17	87	67
BayesDel_addAF	9	18	49	64
BayesDel_addAF	9	19	24	28
BayesDel_addAF	9	20	46	6
BayesDel_addAF	10	1	0	1
BayesDel_addAF	10	2	1	0
BayesDel_addAF	10	3	2	1
BayesDel_addAF	10	4	2	3
BayesDel_addAF	10	5	3	1
BayesDel_addAF	10	6	9	8
BayesDel_addAF	10	7	10	6
BayesDel_addAF	10	8	11	18
BayesDel_addAF	10	9	20	45
BayesDel_addAF	10	10	26	55
BayesDel_addAF	10	11	32	76
BayesDel_addAF	10	12	69	146
BayesDel_addAF	10	13	102	212
BayesDel_addAF	10	14	147	278
BayesDel_addAF	10	15	180	273
BayesDel_addAF	10	16	168	200
BayesDel_addAF	10	17	144	138
BayesDel_addAF	10	18	0	0
BayesDel_addAF	10	19	0	0
BayesDel_addAF	10	20	0	0
BayesDel_addAF	11	1	4	5
BayesDel_addAF	11	2	4	4
BayesDel_addAF	11	3	4	28
BayesDel_addAF	11	4	3	50
BayesDel_addAF	11	5	11	50
BayesDel_addAF	11	6	13	93
BayesDel_addAF	11	7	5	110
BayesDel_addAF	11	8	14	153
BayesDel_addAF	11	9	22	224
BayesDel_addAF	11	10	34	192
BayesDel_addAF	11	11	29	254
BayesDel_addAF	11	12	43	276
BayesDel_addAF	11	13	60	258
BayesDel_addAF	11	14	45	268
BayesDel_addAF	11	15	56	267
BayesDel_addAF	11	16	27	193
BayesDel_addAF	11	17	26	135
BayesDel_addAF	11	18	0	0
BayesDel_addAF	11	19	0	0
BayesDel_addAF	11	20	0	0
BayesDel_addAF	12	1	2	45
BayesDel_addAF	12	2	0	67
BayesDel_addAF	12	3	2	92
BayesDel_addAF	12	4	5	89
BayesDel_addAF	12	5	2	118
BayesDel_addAF	12	6	5	131
BayesDel_addAF	12	7	9	132
BayesDel_addAF	12	8	3	115
BayesDel_addAF	12	9	3	146
BayesDel_addAF	12	10	15	132
BayesDel_addAF	12	11	8	126
BayesDel_addAF	12	12	12	111
BayesDel_addAF	12	13	10	79
BayesDel_addAF	12	14	10	68
BayesDel_addAF	12	15	8	35
BayesDel_addAF	12	16	3	15
BayesDel_addAF	12	17	4	14
BayesDel_addAF	12	18	0	1
BayesDel_addAF	12	19	0	0
BayesDel_addAF	12	20	0	0
BayesDel_addAF	13	1	0	2
BayesDel_addAF	13	2	4	9
BayesDel_addAF	13	3	4	10
BayesDel_addAF	13	4	2	32
BayesDel_addAF	13	5	3	32
BayesDel_addAF	13	6	3	35
BayesDel_addAF	13	7	8	67
BayesDel_addAF	13	8	8	89
BayesDel_addAF	13	9	13	93
BayesDel_addAF	13	10	9	124
BayesDel_addAF	13	11	11	119
BayesDel_addAF	13	12	16	149
BayesDel_addAF	13	13	18	135
BayesDel_addAF	13	14	19	138
BayesDel_addAF	13	15	20	140
BayesDel_addAF	13	16	11	108
BayesDel_addAF	13	17	23	97
BayesDel_addAF	13	18	1	3
BayesDel_addAF	13	19	0	2
BayesDel_addAF	13	20	0	0
BayesDel_addAF	14	1	4	37
BayesDel_addAF	14	2	1	54
BayesDel_addAF	14	3	0	72
BayesDel_addAF	14	4	6	117
BayesDel_addAF	14	5	2	126
BayesDel_addAF	14	6	4	153
BayesDel_addAF	14	7	2	174
BayesDel_addAF	14	8	8	196
BayesDel_addAF	14	9	14	195
BayesDel_addAF	14	10	10	214
BayesDel_addAF	14	11	9	202
BayesDel_addAF	14	12	17	207
BayesDel_addAF	14	13	19	177
BayesDel_addAF	14	14	16	153
BayesDel_addAF	14	15	12	144
BayesDel_addAF	14	16	11	82
BayesDel_addAF	14	17	9	39
BayesDel_addAF	14	18	0	5
BayesDel_addAF	14	19	0	1
BayesDel_addAF	14	20	0	0
BayesDel_addAF	15	1	2	29
BayesDel_addAF	15	2	1	43
BayesDel_addAF	15	3	2	52
BayesDel_addAF	15	4	0	65
BayesDel_addAF	15	5	0	78
BayesDel_addAF	15	6	1	63
BayesDel_addAF	15	7	6	73
BayesDel_addAF	15	8	3	68
BayesDel_addAF	15	9	5	70
BayesDel_addAF	15	10	8	88
BayesDel_addAF	15	11	5	81
BayesDel_addAF	15	12	2	81
BayesDel_addAF	15	13	6	58
BayesDel_addAF	15	14	6	55
BayesDel_addAF	15	15	6	47
BayesDel_addAF	15	16	3	27
BayesDel_addAF	15	17	3	28
BayesDel_addAF	15	18	0	2
BayesDel_addAF	15	19	1	1
BayesDel_addAF	15	20	0	0
BayesDel_addAF	16	1	1	74
BayesDel_addAF	16	2	1	103
BayesDel_addAF	16	3	0	106
BayesDel_addAF	16	4	2	101
BayesDel_addAF	16	5	2	84
BayesDel_addAF	16	6	1	89
BayesDel_addAF	16	7	1	92
BayesDel_addAF	16	8	4	72
BayesDel_addAF	16	9	5	71
BayesDel_addAF	16	10	4	62
BayesDel_addAF	16	11	0	68
BayesDel_addAF	16	12	0	49
BayesDel_addAF	16	13	2	31
BayesDel_addAF	16	14	1	31
BayesDel_addAF	16	15	1	25
BayesDel_addAF	16	16	2	7
BayesDel_addAF	16	17	1	7
BayesDel_addAF	16	18	0	0
BayesDel_addAF	16	19	0	0
BayesDel_addAF	16	20	0	0
BayesDel_addAF	17	1	6	236
BayesDel_addAF	17	2	6	227
BayesDel_addAF	17	3	4	238
BayesDel_addAF	17	4	8	227
BayesDel_addAF	17	5	7	247
BayesDel_addAF	17	6	14	210
BayesDel_addAF	17	7	8	194
BayesDel_addAF	17	8	11	195
BayesDel_addAF	17	9	17	216
BayesDel_addAF	17	10	11	199
BayesDel_addAF	17	11	21	153
BayesDel_addAF	17	12	16	150
BayesDel_addAF	17	13	15	116
BayesDel_addAF	17	14	17	88
BayesDel_addAF	17	15	9	67
BayesDel_addAF	17	16	5	33
BayesDel_addAF	17	17	4	17
BayesDel_addAF	17	18	0	0
BayesDel_addAF	17	19	0	0
BayesDel_addAF	17	20	0	0
BayesDel_addAF	18	1	12	29
BayesDel_addAF	18	2	14	27
BayesDel_addAF	18	3	19	39
BayesDel_addAF	18	4	17	33
BayesDel_addAF	18	5	19	77
BayesDel_addAF	18	6	32	62
BayesDel_addAF	18	7	47	82
BayesDel_addAF	18	8	43	91
BayesDel_addAF	18	9	63	110
BayesDel_addAF	18	10	79	118
BayesDel_addAF	18	11	99	117
BayesDel_addAF	18	12	135	128
BayesDel_addAF	18	13	154	128
BayesDel_addAF	18	14	158	89
BayesDel_addAF	18	15	149	85
BayesDel_addAF	18	16	140	54
BayesDel_addAF	18	17	126	27
BayesDel_addAF	18	18	25	9
BayesDel_addAF	18	19	6	1
BayesDel_addAF	18	20	5	0
BayesDel_addAF	19	1	19	240
BayesDel_addAF	19	2	9	431
BayesDel_addAF	19	3	8	494
BayesDel_addAF	19	4	9	573
BayesDel_addAF	19	5	18	635
BayesDel_addAF	19	6	22	693
BayesDel_addAF	19	7	22	702
BayesDel_addAF	19	8	34	656
BayesDel_addAF	19	9	33	650
BayesDel_addAF	19	10	32	601
BayesDel_addAF	19	11	21	617
BayesDel_addAF	19	12	17	491
BayesDel_addAF	19	13	24	353
BayesDel_addAF	19	14	24	292
BayesDel_addAF	19	15	17	192
BayesDel_addAF	19	16	11	96
BayesDel_addAF	19	17	5	52
BayesDel_addAF	19	18	0	0
BayesDel_addAF	19	19	0	0
BayesDel_addAF	19	20	0	0
BayesDel_addAF	20	1	22	1737
BayesDel_addAF	20	2	16	1718
BayesDel_addAF	20	3	9	1469
BayesDel_addAF	20	4	18	1293
BayesDel_addAF	20	5	20	1088
BayesDel_addAF	20	6	16	929
BayesDel_addAF	20	7	18	774
BayesDel_addAF	20	8	16	636
BayesDel_addAF	20	9	16	488
BayesDel_addAF	20	10	16	383
BayesDel_addAF	20	11	16	312
BayesDel_addAF	20	12	11	208
BayesDel_addAF	20	13	9	115
BayesDel_addAF	20	14	5	82
BayesDel_addAF	20	15	3	45
BayesDel_addAF	20	16	2	25
BayesDel_addAF	20	17	3	14
BayesDel_addAF	20	18	0	0
BayesDel_addAF	20	19	0	0
BayesDel_addAF	20	20	0	0
BayesDel_noAF	1	1	0	0
BayesDel_noAF	1	2	0	0
BayesDel_noAF	1	3	0	0
BayesDel_noAF	1	4	0	0
BayesDel_noAF	1	5	0	0
BayesDel_noAF	1	6	1	0
BayesDel_noAF	1	7	1	0
BayesDel_noAF	1	8	0	0
BayesDel_noAF	1	9	0	0
BayesDel_noAF	1	10	1	0
BayesDel_noAF	1	11	3	0
BayesDel_noAF	1	12	4	1
BayesDel_noAF	1	13	24	0
BayesDel_noAF	1	14	76	9
BayesDel_noAF	1	15	182	14
BayesDel_noAF	1	16	262	17
BayesDel_noAF	1	17	454	41
BayesDel_noAF	1	18	1364	147
BayesDel_noAF	1	19	7026	584
BayesDel_noAF	1	20	12222	301
BayesDel_noAF	2	1	0	0
BayesDel_noAF	2	2	0	0
BayesDel_noAF	2	3	0	0
BayesDel_noAF	2	4	0	0
BayesDel_noAF	2	5	1	0
BayesDel_noAF	2	6	4	0
BayesDel_noAF	2	7	3	0
BayesDel_noAF	2	8	3	2
BayesDel_noAF	2	9	4	3
BayesDel_noAF	2	10	14	4
BayesDel_noAF	2	11	21	10
BayesDel_noAF	2	12	31	10
BayesDel_noAF	2	13	60	10
BayesDel_noAF	2	14	68	27
BayesDel_noAF	2	15	94	39
BayesDel_noAF	2	16	307	158
BayesDel_noAF	2	17	583	325
BayesDel_noAF	2	18	813	328
BayesDel_noAF	2	19	310	112
BayesDel_noAF	2	20	71	3
BayesDel_noAF	3	1	0	0
BayesDel_noAF	3	2	0	0
BayesDel_noAF	3	3	0	0
BayesDel_noAF	3	4	0	0
BayesDel_noAF	3	5	0	0
BayesDel_noAF	3	6	0	0
BayesDel_noAF	3	7	0	0
BayesDel_noAF	3	8	0	0
BayesDel_noAF	3	9	0	0
BayesDel_noAF	3	10	1	1
BayesDel_noAF	3	11	2	0
BayesDel_noAF	3	12	12	1
BayesDel_noAF	3	13	16	7
BayesDel_noAF	3	14	38	8
BayesDel_noAF	3	15	55	11
BayesDel_noAF	3	16	107	29
BayesDel_noAF	3	17	162	44
BayesDel_noAF	3	18	720	202
BayesDel_noAF	3	19	1730	282
BayesDel_noAF	3	20	1361	73
BayesDel_noAF	4	1	0	0
BayesDel_noAF	4	2	0	0
BayesDel_noAF	4	3	0	0
BayesDel_noAF	4	4	0	0
BayesDel_noAF	4	5	0	0
BayesDel_noAF	4	6	3	0
BayesDel_noAF	4	7	0	0
BayesDel_noAF	4	8	2	0
BayesDel_noAF	4	9	1	1
BayesDel_noAF	4	10	9	1
BayesDel_noAF	4	11	10	1
BayesDel_noAF	4	12	38	5
BayesDel_noAF	4	13	90	18
BayesDel_noAF	4	14	243	36
BayesDel_noAF	4	15	430	80
BayesDel_noAF	4	16	533	127
BayesDel_noAF	4	17	853	180
BayesDel_noAF	4	18	1533	322
BayesDel_noAF	4	19	2604	302
BayesDel_noAF	4	20	703	22
BayesDel_noAF	5	1	0	0
BayesDel_noAF	5	2	0	0
BayesDel_noAF	5	3	0	0
BayesDel_noAF	5	4	0	2
BayesDel_noAF	5	5	0	2
BayesDel_noAF	5	6	3	7
BayesDel_noAF	5	7	3	11
BayesDel_noAF	5	8	8	19
BayesDel_noAF	5	9	14	29
BayesDel_noAF	5	10	15	32
BayesDel_noAF	5	11	12	55
BayesDel_noAF	5	12	28	62
BayesDel_noAF	5	13	41	97
BayesDel_noAF	5	14	69	128
BayesDel_noAF	5	15	84	162
BayesDel_noAF	5	16	105	222
BayesDel_noAF	5	17	145	249
BayesDel_noAF	5	18	82	127
BayesDel_noAF	5	19	26	41
BayesDel_noAF	5	20	51	3
BayesDel_noAF	6	1	0	0
BayesDel_noAF	6	2	0	0
BayesDel_noAF	6	3	0	0
BayesDel_noAF	6	4	0	1
BayesDel_noAF	6	5	0	3
BayesDel_noAF	6	6	2	6
BayesDel_noAF	6	7	1	6
BayesDel_noAF	6	8	2	12
BayesDel_noAF	6	9	8	16
BayesDel_noAF	6	10	14	32
BayesDel_noAF	6	11	19	47
BayesDel_noAF	6	12	37	53
BayesDel_noAF	6	13	67	86
BayesDel_noAF	6	14	83	109
BayesDel_noAF	6	15	102	126
BayesDel_noAF	6	16	174	217
BayesDel_noAF	6	17	222	181
BayesDel_noAF	6	18	150	86
BayesDel_noAF	6	19	73	42
BayesDel_noAF	6	20	112	2
BayesDel_noAF	7	1	0	0
BayesDel_noAF	7	2	1	0
BayesDel_noAF	7	3	1	0
BayesDel_noAF	7	4	5	2
BayesDel_noAF	7	5	3	4
BayesDel_noAF	7	6	9	6
BayesDel_noAF	7	7	16	7
BayesDel_noAF	7	8	11	19
BayesDel_noAF	7	9	29	29
BayesDel_noAF	7	10	57	23
BayesDel_noAF	7	11	59	47
BayesDel_noAF	7	12	86	57
BayesDel_noAF	7	13	131	89
BayesDel_noAF	7	14	147	110
BayesDel_noAF	7	15	190	140
BayesDel_noAF	7	16	243	175
BayesDel_noAF	7	17	269	127
BayesDel_noAF	7	18	294	206
BayesDel_noAF	7	19	62	76
BayesDel_noAF	7	20	52	3
BayesDel_noAF	8	1	0	1
BayesDel_noAF	8	2	0	1
BayesDel_noAF	8	3	0	0
BayesDel_noAF	8	4	1	4
BayesDel_noAF	8	5	2	3
BayesDel_noAF	8	6	2	11
BayesDel_noAF	8	7	4	16
BayesDel_noAF	8	8	6	23
BayesDel_noAF	8	9	7	43
BayesDel_noAF	8	10	14	34
BayesDel_noAF	8	11	25	69
BayesDel_noAF	8	12	35	82
BayesDel_noAF	8	13	46	122
BayesDel_noAF	8	14	63	128
BayesDel_noAF	8	15	93	141
BayesDel_noAF	8	16	136	147
BayesDel_noAF	8	17	145	134
BayesDel_noAF	8	18	132	135
BayesDel_noAF	8	19	43	49
BayesDel_noAF	8	20	156	7
BayesDel_noAF	9	1	0	2
BayesDel_noAF	9	2	0	2
BayesDel_noAF	9	3	1	1
BayesDel_noAF	9	4	4	3
BayesDel_noAF	9	5	4	11
BayesDel_noAF	9	6	6	9
BayesDel_noAF	9	7	5	18
BayesDel_noAF	9	8	13	21
BayesDel_noAF	9	9	11	21
BayesDel_noAF	9	10	17	40
BayesDel_noAF	9	11	21	46
BayesDel_noAF	9	12	41	47
BayesDel_noAF	9	13	40	88
BayesDel_noAF	9	14	39	75
BayesDel_noAF	9	15	77	96
BayesDel_noAF	9	16	77	97
BayesDel_noAF	9	17	93	67
BayesDel_noAF	9	18	70	65
BayesDel_noAF	9	19	27	31
BayesDel_noAF	9	20	48	6
BayesDel_noAF	10	1	0	1
BayesDel_noAF	10	2	0	0
BayesDel_noAF	10	3	0	1
BayesDel_noAF	10	4	0	0
BayesDel_noAF	10	5	0	1
BayesDel_noAF	10	6	1	5
BayesDel_noAF	10	7	2	8
BayesDel_noAF	10	8	3	16
BayesDel_noAF	10	9	2	35
BayesDel_noAF	10	10	11	45
BayesDel_noAF	10	11	27	87
BayesDel_noAF	10	12	55	142
BayesDel_noAF	10	13	86	213
BayesDel_noAF	10	14	153	287
BayesDel_noAF	10	15	209	272
BayesDel_noAF	10	16	199	199
BayesDel_noAF	10	17	177	149
BayesDel_noAF	10	18	1	0
BayesDel_noAF	10	19	0	0
BayesDel_noAF	10	20	0	0
BayesDel_noAF	11	1	1	3
BayesDel_noAF	11	2	1	6
BayesDel_noAF	11	3	3	26
BayesDel_noAF	11	4	3	40
BayesDel_noAF	11	5	7	51
BayesDel_noAF	11	6	5	80
BayesDel_noAF	11	7	4	117
BayesDel_noAF	11	8	21	157
BayesDel_noAF	11	9	23	214
BayesDel_noAF	11	10	34	192
BayesDel_noAF	11	11	32	269
BayesDel_noAF	11	12	40	269
BayesDel_noAF	11	13	52	258
BayesDel_noAF	11	14	54	267
BayesDel_noAF	11	15	52	264
BayesDel_noAF	11	16	35	202
BayesDel_noAF	11	17	33	144
BayesDel_noAF	11	18	0	1
BayesDel_noAF	11	19	0	0
BayesDel_noAF	11	20	0	0
BayesDel_noAF	12	1	1	44
BayesDel_noAF	12	2	0	67
BayesDel_noAF	12	3	3	94
BayesDel_noAF	12	4	2	98
BayesDel_noAF	12	5	3	124
BayesDel_noAF	12	6	5	115
BayesDel_noAF	12	7	5	138
BayesDel_noAF	12	8	4	115
BayesDel_noAF	12	9	8	150
BayesDel_noAF	12	10	10	137
BayesDel_noAF	12	11	9	123
BayesDel_noAF	12	12	12	109
BayesDel_noAF	12	13	11	75
BayesDel_noAF	12	14	10	62
BayesDel_noAF	12	15	10	36
BayesDel_noAF	12	16	4	15
BayesDel_noAF	12	17	4	13
BayesDel_noAF	12	18	0	1
BayesDel_noAF	12	19	0	0
BayesDel_noAF	12	20	0	0
BayesDel_noAF	13	1	0	2
BayesDel_noAF	13	2	0	8
BayesDel_noAF	13	3	0	16
BayesDel_noAF	13	4	1	24
BayesDel_noAF	13	5	0	28
BayesDel_noAF	13	6	2	41
BayesDel_noAF	13	7	4	64
BayesDel_noAF	13	8	5	90
BayesDel_noAF	13	9	8	93
BayesDel_noAF	13	10	9	122
BayesDel_noAF	13	11	11	116
BayesDel_noAF	13	12	16	143
BayesDel_noAF	13	13	28	148
BayesDel_noAF	13	14	19	135
BayesDel_noAF	13	15	27	145
BayesDel_noAF	13	16	15	106
BayesDel_noAF	13	17	25	94
BayesDel_noAF	13	18	3	7
BayesDel_noAF	13	19	0	2
BayesDel_noAF	13	20	0	0
BayesDel_noAF	14	1	4	31
BayesDel_noAF	14	2	0	53
BayesDel_noAF	14	3	1	77
BayesDel_noAF	14	4	5	110
BayesDel_noAF	14	5	2	118
BayesDel_noAF	14	6	4	141
BayesDel_noAF	14	7	3	185
BayesDel_noAF	14	8	7	199
BayesDel_noAF	14	9	11	205
BayesDel_noAF	14	10	9	209
BayesDel_noAF	14	11	11	211
BayesDel_noAF	14	12	14	194
BayesDel_noAF	14	13	23	178
BayesDel_noAF	14	14	13	161
BayesDel_noAF	14	15	15	145
BayesDel_noAF	14	16	13	84
BayesDel_noAF	14	17	8	39
BayesDel_noAF	14	18	1	7
BayesDel_noAF	14	19	0	1
BayesDel_noAF	14	20	0	0
BayesDel_noAF	15	1	0	28
BayesDel_noAF	15	2	1	40
BayesDel_noAF	15	3	0	48
BayesDel_noAF	15	4	1	72
BayesDel_noAF	15	5	0	68
BayesDel_noAF	15	6	1	66
BayesDel_noAF	15	7	7	84
BayesDel_noAF	15	8	4	69
BayesDel_noAF	15	9	3	65
BayesDel_noAF	15	10	6	88
BayesDel_noAF	15	11	5	84
BayesDel_noAF	15	12	2	74
BayesDel_noAF	15	13	7	60
BayesDel_noAF	15	14	7	55
BayesDel_noAF	15	15	9	47
BayesDel_noAF	15	16	3	29
BayesDel_noAF	15	17	3	28
BayesDel_noAF	15	18	0	3
BayesDel_noAF	15	19	1	1
BayesDel_noAF	15	20	0	0
BayesDel_noAF	16	1	0	73
BayesDel_noAF	16	2	1	110
BayesDel_noAF	16	3	1	100
BayesDel_noAF	16	4	1	96
BayesDel_noAF	16	5	2	80
BayesDel_noAF	16	6	2	84
BayesDel_noAF	16	7	2	96
BayesDel_noAF	16	8	3	75
BayesDel_noAF	16	9	3	80
BayesDel_noAF	16	10	4	61
BayesDel_noAF	16	11	0	69
BayesDel_noAF	16	12	1	44
BayesDel_noAF	16	13	2	35
BayesDel_noAF	16	14	1	29
BayesDel_noAF	16	15	2	25
BayesDel_noAF	16	16	1	7
BayesDel_noAF	16	17	2	8
BayesDel_noAF	16	18	0	0
BayesDel_noAF	16	19	0	0
BayesDel_noAF	16	20	0	0
BayesDel_noAF	17	1	5	228
BayesDel_noAF	17	2	4	237
BayesDel_noAF	17	3	3	221
BayesDel_noAF	17	4	4	241
BayesDel_noAF	17	5	10	234
BayesDel_noAF	17	6	11	212
BayesDel_noAF	17	7	6	188
BayesDel_noAF	17	8	9	206
BayesDel_noAF	17	9	15	219
BayesDel_noAF	17	10	16	191
BayesDel_noAF	17	11	22	159
BayesDel_noAF	17	12	18	155
BayesDel_noAF	17	13	15	118
BayesDel_noAF	17	14	19	86
BayesDel_noAF	17	15	9	67
BayesDel_noAF	17	16	7	32
BayesDel_noAF	17	17	6	19
BayesDel_noAF	17	18	0	0
BayesDel_noAF	17	19	0	0
BayesDel_noAF	17	20	0	0
BayesDel_noAF	18	1	1	26
BayesDel_noAF	18	2	6	26
BayesDel_noAF	18	3	8	38
BayesDel_noAF	18	4	10	39
BayesDel_noAF	18	5	10	61
BayesDel_noAF	18	6	27	63
BayesDel_noAF	18	7	27	87
BayesDel_noAF	18	8	44	91
BayesDel_noAF	18	9	47	104
BayesDel_noAF	18	10	62	113
BayesDel_noAF	18	11	89	119
BayesDel_noAF	18	12	124	138
BayesDel_noAF	18	13	172	130
BayesDel_noAF	18	14	160	101
BayesDel_noAF	18	15	172	78
BayesDel_noAF	18	16	160	52
BayesDel_noAF	18	17	161	29
BayesDel_noAF	18	18	49	10
BayesDel_noAF	18	19	8	1
BayesDel_noAF	18	20	5	0
BayesDel_noAF	19	1	5	233
BayesDel_noAF	19	2	6	411
BayesDel_noAF	19	3	7	460
BayesDel_noAF	19	4	12	571
BayesDel_noAF	19	5	20	622
BayesDel_noAF	19	6	17	708
BayesDel_noAF	19	7	18	696
BayesDel_noAF	19	8	27	707
BayesDel_noAF	19	9	26	637
BayesDel_noAF	19	10	34	609
BayesDel_noAF	19	11	25	607
BayesDel_noAF	19	12	26	510
BayesDel_noAF	19	13	35	341
BayesDel_noAF	19	14	25	302
BayesDel_noAF	19	15	20	195
BayesDel_noAF	19	16	14	100
BayesDel_noAF	19	17	8	58
BayesDel_noAF	19	18	0	1
BayesDel_noAF	19	19	0	0
BayesDel_noAF	19	20	0	0
BayesDel_noAF	20	1	11	1787
BayesDel_noAF	20	2	13	1654
BayesDel_noAF	20	3	8	1479
BayesDel_noAF	20	4	18	1295
BayesDel_noAF	20	5	22	1074
BayesDel_noAF	20	6	19	918
BayesDel_noAF	20	7	14	787
BayesDel_noAF	20	8	17	633
BayesDel_noAF	20	9	18	497
BayesDel_noAF	20	10	15	399
BayesDel_noAF	20	11	15	310
BayesDel_noAF	20	12	15	194
BayesDel_noAF	20	13	11	120
BayesDel_noAF	20	14	8	81
BayesDel_noAF	20	15	6	52
BayesDel_noAF	20	16	3	19
BayesDel_noAF	20	17	3	16
BayesDel_noAF	20	18	0	1
BayesDel_noAF	20	19	0	0
BayesDel_noAF	20	20	0	0
bStatistic_converted	1	1	824	42
bStatistic_converted	1	2	656	53
bStatistic_converted	1	3	936	45
bStatistic_converted	1	4	729	42
bStatistic_converted	1	5	585	67
bStatistic_converted	1	6	838	50
bStatistic_converted	1	7	839	43
bStatistic_converted	1	8	972	65
bStatistic_converted	1	9	676	61
bStatistic_converted	1	10	955	64
bStatistic_converted	1	11	1016	54
bStatistic_converted	1	12	1193	56
bStatistic_converted	1	13	1013	50
bStatistic_converted	1	14	1095	55
bStatistic_converted	1	15	1595	59
bStatistic_converted	1	16	1748	54
bStatistic_converted	1	17	1789	67
bStatistic_converted	1	18	1192	50
bStatistic_converted	1	19	1247	64
bStatistic_converted	1	20	1438	70
bStatistic_converted	2	1	94	19
bStatistic_converted	2	2	79	42
bStatistic_converted	2	3	80	57
bStatistic_converted	2	4	96	44
bStatistic_converted	2	5	98	54
bStatistic_converted	2	6	96	52
bStatistic_converted	2	7	95	52
bStatistic_converted	2	8	132	59
bStatistic_converted	2	9	88	55
bStatistic_converted	2	10	119	57
bStatistic_converted	2	11	130	57
bStatistic_converted	2	12	153	55
bStatistic_converted	2	13	160	58
bStatistic_converted	2	14	86	55
bStatistic_converted	2	15	123	55
bStatistic_converted	2	16	148	55
bStatistic_converted	2	17	100	47
bStatistic_converted	2	18	73	48
bStatistic_converted	2	19	230	63
bStatistic_converted	2	20	196	41
bStatistic_converted	3	1	250	21
bStatistic_converted	3	2	108	33
bStatistic_converted	3	3	168	32
bStatistic_converted	3	4	217	31
bStatistic_converted	3	5	135	40
bStatistic_converted	3	6	203	47
bStatistic_converted	3	7	186	30
bStatistic_converted	3	8	221	39
bStatistic_converted	3	9	145	41
bStatistic_converted	3	10	221	32
bStatistic_converted	3	11	182	23
bStatistic_converted	3	12	227	30
bStatistic_converted	3	13	265	30
bStatistic_converted	3	14	231	37
bStatistic_converted	3	15	232	31
bStatistic_converted	3	16	252	34
bStatistic_converted	3	17	424	36
bStatistic_converted	3	18	119	34
bStatistic_converted	3	19	159	26
bStatistic_converted	3	20	208	27
bStatistic_converted	4	1	230	34
bStatistic_converted	4	2	192	50
bStatistic_converted	4	3	302	51
bStatistic_converted	4	4	271	59
bStatistic_converted	4	5	188	65
bStatistic_converted	4	6	318	60
bStatistic_converted	4	7	255	55
bStatistic_converted	4	8	255	58
bStatistic_converted	4	9	233	49
bStatistic_converted	4	10	370	58
bStatistic_converted	4	11	391	50
bStatistic_converted	4	12	426	69
bStatistic_converted	4	13	362	63
bStatistic_converted	4	14	396	65
bStatistic_converted	4	15	521	44
bStatistic_converted	4	16	500	53
bStatistic_converted	4	17	691	64
bStatistic_converted	4	18	295	48
bStatistic_converted	4	19	279	62
bStatistic_converted	4	20	438	32
bStatistic_converted	5	1	17	23
bStatistic_converted	5	2	26	47
bStatistic_converted	5	3	38	56
bStatistic_converted	5	4	32	59
bStatistic_converted	5	5	48	84
bStatistic_converted	5	6	31	87
bStatistic_converted	5	7	38	74
bStatistic_converted	5	8	44	71
bStatistic_converted	5	9	52	68
bStatistic_converted	5	10	36	72
bStatistic_converted	5	11	37	81
bStatistic_converted	5	12	63	67
bStatistic_converted	5	13	45	77
bStatistic_converted	5	14	28	68
bStatistic_converted	5	15	31	68
bStatistic_converted	5	16	42	90
bStatistic_converted	5	17	44	77
bStatistic_converted	5	18	35	73
bStatistic_converted	5	19	1	1
bStatistic_converted	5	20	1	0
bStatistic_converted	6	1	42	42
bStatistic_converted	6	2	34	54
bStatistic_converted	6	3	37	55
bStatistic_converted	6	4	34	44
bStatistic_converted	6	5	45	58
bStatistic_converted	6	6	33	58
bStatistic_converted	6	7	64	51
bStatistic_converted	6	8	65	49
bStatistic_converted	6	9	45	56
bStatistic_converted	6	10	64	57
bStatistic_converted	6	11	62	63
bStatistic_converted	6	12	85	56
bStatistic_converted	6	13	64	34
bStatistic_converted	6	14	52	56
bStatistic_converted	6	15	62	67
bStatistic_converted	6	16	77	47
bStatistic_converted	6	17	59	45
bStatistic_converted	6	18	41	59
bStatistic_converted	6	19	48	36
bStatistic_converted	6	20	48	31
bStatistic_converted	7	1	94	50
bStatistic_converted	7	2	91	65
bStatistic_converted	7	3	69	57
bStatistic_converted	7	4	126	73
bStatistic_converted	7	5	102	70
bStatistic_converted	7	6	85	71
bStatistic_converted	7	7	63	55
bStatistic_converted	7	8	93	71
bStatistic_converted	7	9	102	54
bStatistic_converted	7	10	77	72
bStatistic_converted	7	11	84	60
bStatistic_converted	7	12	124	51
bStatistic_converted	7	13	128	60
bStatistic_converted	7	14	66	55
bStatistic_converted	7	15	95	66
bStatistic_converted	7	16	89	72
bStatistic_converted	7	17	113	53
bStatistic_converted	7	18	44	59
bStatistic_converted	7	19	3	2
bStatistic_converted	7	20	0	0
bStatistic_converted	8	1	46	85
bStatistic_converted	8	2	40	65
bStatistic_converted	8	3	43	70
bStatistic_converted	8	4	51	76
bStatistic_converted	8	5	47	54
bStatistic_converted	8	6	43	74
bStatistic_converted	8	7	60	50
bStatistic_converted	8	8	46	55
bStatistic_converted	8	9	47	62
bStatistic_converted	8	10	72	70
bStatistic_converted	8	11	44	55
bStatistic_converted	8	12	58	66
bStatistic_converted	8	13	72	69
bStatistic_converted	8	14	47	61
bStatistic_converted	8	15	43	58
bStatistic_converted	8	16	45	67
bStatistic_converted	8	17	50	48
bStatistic_converted	8	18	52	50
bStatistic_converted	8	19	0	4
bStatistic_converted	8	20	0	0
bStatistic_converted	9	1	0	0
bStatistic_converted	9	2	0	0
bStatistic_converted	9	3	0	0
bStatistic_converted	9	4	0	0
bStatistic_converted	9	5	0	0
bStatistic_converted	9	6	0	0
bStatistic_converted	9	7	0	0
bStatistic_converted	9	8	0	0
bStatistic_converted	9	9	0	0
bStatistic_converted	9	10	0	0
bStatistic_converted	9	11	0	0
bStatistic_converted	9	12	0	0
bStatistic_converted	9	13	0	0
bStatistic_converted	9	14	0	0
bStatistic_converted	9	15	0	0
bStatistic_converted	9	16	0	0
bStatistic_converted	9	17	0	0
bStatistic_converted	9	18	0	0
bStatistic_converted	9	19	273	374
bStatistic_converted	9	20	333	377
bStatistic_converted	10	1	52	73
bStatistic_converted	10	2	46	74
bStatistic_converted	10	3	39	80
bStatistic_converted	10	4	26	70
bStatistic_converted	10	5	29	94
bStatistic_converted	10	6	27	71
bStatistic_converted	10	7	37	76
bStatistic_converted	10	8	18	80
bStatistic_converted	10	9	36	90
bStatistic_converted	10	10	48	70
bStatistic_converted	10	11	44	76
bStatistic_converted	10	12	57	71
bStatistic_converted	10	13	45	56
bStatistic_converted	10	14	43	85
bStatistic_converted	10	15	54	64
bStatistic_converted	10	16	43	59
bStatistic_converted	10	17	68	67
bStatistic_converted	10	18	46	74
bStatistic_converted	10	19	63	68
bStatistic_converted	10	20	92	59
bStatistic_converted	11	1	9	98
bStatistic_converted	11	2	22	119
bStatistic_converted	11	3	27	133
bStatistic_converted	11	4	17	123
bStatistic_converted	11	5	21	146
bStatistic_converted	11	6	23	164
bStatistic_converted	11	7	10	148
bStatistic_converted	11	8	27	150
bStatistic_converted	11	9	20	150
bStatistic_converted	11	10	16	128
bStatistic_converted	11	11	20	159
bStatistic_converted	11	12	32	158
bStatistic_converted	11	13	42	135
bStatistic_converted	11	14	21	137
bStatistic_converted	11	15	26	134
bStatistic_converted	11	16	15	161
bStatistic_converted	11	17	32	149
bStatistic_converted	11	18	24	149
bStatistic_converted	11	19	0	4
bStatistic_converted	11	20	0	0
bStatistic_converted	12	1	9	152
bStatistic_converted	12	2	3	114
bStatistic_converted	12	3	9	105
bStatistic_converted	12	4	3	119
bStatistic_converted	12	5	5	84
bStatistic_converted	12	6	4	82
bStatistic_converted	12	7	6	86
bStatistic_converted	12	8	5	82
bStatistic_converted	12	9	4	61
bStatistic_converted	12	10	3	71
bStatistic_converted	12	11	5	73
bStatistic_converted	12	12	6	68
bStatistic_converted	12	13	8	74
bStatistic_converted	12	14	7	79
bStatistic_converted	12	15	2	71
bStatistic_converted	12	16	8	56
bStatistic_converted	12	17	5	51
bStatistic_converted	12	18	6	73
bStatistic_converted	12	19	1	1
bStatistic_converted	12	20	0	0
bStatistic_converted	13	1	5	89
bStatistic_converted	13	2	11	83
bStatistic_converted	13	3	12	60
bStatistic_converted	13	4	7	65
bStatistic_converted	13	5	3	74
bStatistic_converted	13	6	11	81
bStatistic_converted	13	7	20	89
bStatistic_converted	13	8	3	83
bStatistic_converted	13	9	8	91
bStatistic_converted	13	10	10	72
bStatistic_converted	13	11	9	62
bStatistic_converted	13	12	15	75
bStatistic_converted	13	13	8	77
bStatistic_converted	13	14	9	70
bStatistic_converted	13	15	11	72
bStatistic_converted	13	16	10	58
bStatistic_converted	13	17	7	93
bStatistic_converted	13	18	8	70
bStatistic_converted	13	19	0	2
bStatistic_converted	13	20	0	0
bStatistic_converted	14	1	3	54
bStatistic_converted	14	2	10	92
bStatistic_converted	14	3	8	123
bStatistic_converted	14	4	5	126
bStatistic_converted	14	5	12	114
bStatistic_converted	14	6	5	152
bStatistic_converted	14	7	6	149
bStatistic_converted	14	8	6	140
bStatistic_converted	14	9	3	123
bStatistic_converted	14	10	9	128
bStatistic_converted	14	11	5	127
bStatistic_converted	14	12	6	162
bStatistic_converted	14	13	6	140
bStatistic_converted	14	14	10	149
bStatistic_converted	14	15	23	128
bStatistic_converted	14	16	7	163
bStatistic_converted	14	17	8	147
bStatistic_converted	14	18	12	155
bStatistic_converted	14	19	2	3
bStatistic_converted	14	20	0	0
bStatistic_converted	15	1	2	52
bStatistic_converted	15	2	2	53
bStatistic_converted	15	3	2	44
bStatistic_converted	15	4	3	51
bStatistic_converted	15	5	5	51
bStatistic_converted	15	6	2	72
bStatistic_converted	15	7	1	53
bStatistic_converted	15	8	0	53
bStatistic_converted	15	9	8	52
bStatistic_converted	15	10	4	73
bStatistic_converted	15	11	6	48
bStatistic_converted	15	12	5	53
bStatistic_converted	15	13	2	56
bStatistic_converted	15	14	6	56
bStatistic_converted	15	15	0	56
bStatistic_converted	15	16	4	67
bStatistic_converted	15	17	1	47
bStatistic_converted	15	18	6	59
bStatistic_converted	15	19	0	3
bStatistic_converted	15	20	0	0
bStatistic_converted	16	1	2	100
bStatistic_converted	16	2	0	54
bStatistic_converted	16	3	1	57
bStatistic_converted	16	4	4	58
bStatistic_converted	16	5	0	95
bStatistic_converted	16	6	0	49
bStatistic_converted	16	7	1	62
bStatistic_converted	16	8	0	53
bStatistic_converted	16	9	0	62
bStatistic_converted	16	10	2	63
bStatistic_converted	16	11	2	55
bStatistic_converted	16	12	1	55
bStatistic_converted	16	13	5	54
bStatistic_converted	16	14	0	69
bStatistic_converted	16	15	1	37
bStatistic_converted	16	16	5	40
bStatistic_converted	16	17	1	49
bStatistic_converted	16	18	3	61
bStatistic_converted	16	19	0	1
bStatistic_converted	16	20	0	0
bStatistic_converted	17	1	0	0
bStatistic_converted	17	2	0	0
bStatistic_converted	17	3	0	0
bStatistic_converted	17	4	0	0
bStatistic_converted	17	5	0	0
bStatistic_converted	17	6	0	0
bStatistic_converted	17	7	0	0
bStatistic_converted	17	8	0	0
bStatistic_converted	17	9	0	0
bStatistic_converted	17	10	0	0
bStatistic_converted	17	11	0	0
bStatistic_converted	17	12	0	0
bStatistic_converted	17	13	0	0
bStatistic_converted	17	14	0	0
bStatistic_converted	17	15	0	0
bStatistic_converted	17	16	0	0
bStatistic_converted	17	17	0	0
bStatistic_converted	17	18	0	0
bStatistic_converted	17	19	78	1434
bStatistic_converted	17	20	102	1449
bStatistic_converted	18	1	53	51
bStatistic_converted	18	2	42	49
bStatistic_converted	18	3	63	65
bStatistic_converted	18	4	65	73
bStatistic_converted	18	5	55	82
bStatistic_converted	18	6	75	80
bStatistic_converted	18	7	54	107
bStatistic_converted	18	8	53	85
bStatistic_converted	18	9	59	52
bStatistic_converted	18	10	93	78
bStatistic_converted	18	11	66	64
bStatistic_converted	18	12	111	81
bStatistic_converted	18	13	68	59
bStatistic_converted	18	14	100	101
bStatistic_converted	18	15	82	61
bStatistic_converted	18	16	97	93
bStatistic_converted	18	17	114	65
bStatistic_converted	18	18	80	53
bStatistic_converted	18	19	1	3
bStatistic_converted	18	20	0	0
bStatistic_converted	19	1	18	334
bStatistic_converted	19	2	9	409
bStatistic_converted	19	3	16	395
bStatistic_converted	19	4	16	421
bStatistic_converted	19	5	15	453
bStatistic_converted	19	6	14	441
bStatistic_converted	19	7	10	466
bStatistic_converted	19	8	19	480
bStatistic_converted	19	9	26	410
bStatistic_converted	19	10	17	463
bStatistic_converted	19	11	14	429
bStatistic_converted	19	12	27	458
bStatistic_converted	19	13	16	431
bStatistic_converted	19	14	17	412
bStatistic_converted	19	15	28	436
bStatistic_converted	19	16	18	444
bStatistic_converted	19	17	32	447
bStatistic_converted	19	18	22	435
bStatistic_converted	19	19	0	6
bStatistic_converted	19	20	0	0
bStatistic_converted	20	1	8	926
bStatistic_converted	20	2	8	714
bStatistic_converted	20	3	4	655
bStatistic_converted	20	4	12	611
bStatistic_converted	20	5	12	683
bStatistic_converted	20	6	14	704
bStatistic_converted	20	7	10	628
bStatistic_converted	20	8	7	589
bStatistic_converted	20	9	28	650
bStatistic_converted	20	10	18	684
bStatistic_converted	20	11	9	577
bStatistic_converted	20	12	20	611
bStatistic_converted	20	13	12	649
bStatistic_converted	20	14	16	624
bStatistic_converted	20	15	7	616
bStatistic_converted	20	16	14	582
bStatistic_converted	20	17	9	525
bStatistic_converted	20	18	9	607
bStatistic_converted	20	19	0	10
bStatistic_converted	20	20	0	0
CADD_raw	1	1	8	0
CADD_raw	1	2	7	1
CADD_raw	1	3	4	0
CADD_raw	1	4	16	1
CADD_raw	1	5	21	0
CADD_raw	1	6	20	1
CADD_raw	1	7	43	1
CADD_raw	1	8	76	3
CADD_raw	1	9	121	5
CADD_raw	1	10	150	11
CADD_raw	1	11	286	8
CADD_raw	1	12	496	22
CADD_raw	1	13	795	41
CADD_raw	1	14	1329	71
CADD_raw	1	15	1755	80
CADD_raw	1	16	2493	126
CADD_raw	1	17	3446	189
CADD_raw	1	18	4518	272
CADD_raw	1	19	5517	269
CADD_raw	1	20	571	19
CADD_raw	2	1	0	0
CADD_raw	2	2	0	0
CADD_raw	2	3	2	1
CADD_raw	2	4	1	0
CADD_raw	2	5	0	0
CADD_raw	2	6	1	0
CADD_raw	2	7	5	1
CADD_raw	2	8	6	2
CADD_raw	2	9	15	1
CADD_raw	2	10	11	5
CADD_raw	2	11	27	6
CADD_raw	2	12	42	8
CADD_raw	2	13	69	11
CADD_raw	2	14	88	33
CADD_raw	2	15	160	63
CADD_raw	2	16	235	123
CADD_raw	2	17	342	192
CADD_raw	2	18	557	295
CADD_raw	2	19	751	273
CADD_raw	2	20	85	21
CADD_raw	3	1	3	0
CADD_raw	3	2	1	0
CADD_raw	3	3	0	0
CADD_raw	3	4	3	0
CADD_raw	3	5	2	0
CADD_raw	3	6	6	0
CADD_raw	3	7	4	1
CADD_raw	3	8	12	1
CADD_raw	3	9	21	7
CADD_raw	3	10	56	10
CADD_raw	3	11	67	19
CADD_raw	3	12	153	18
CADD_raw	3	13	213	24
CADD_raw	3	14	267	52
CADD_raw	3	15	360	54
CADD_raw	3	16	452	72
CADD_raw	3	17	552	125
CADD_raw	3	18	779	146
CADD_raw	3	19	1138	116
CADD_raw	3	20	116	16
CADD_raw	4	1	6	1
CADD_raw	4	2	11	0
CADD_raw	4	3	14	2
CADD_raw	4	4	17	0
CADD_raw	4	5	43	0
CADD_raw	4	6	49	11
CADD_raw	4	7	96	10
CADD_raw	4	8	158	16
CADD_raw	4	9	255	26
CADD_raw	4	10	324	39
CADD_raw	4	11	440	63
CADD_raw	4	12	577	71
CADD_raw	4	13	659	103
CADD_raw	4	14	732	120
CADD_raw	4	15	813	153
CADD_raw	4	16	784	146
CADD_raw	4	17	721	118
CADD_raw	4	18	575	126
CADD_raw	4	19	630	85
CADD_raw	4	20	155	8
CADD_raw	5	1	0	0
CADD_raw	5	2	0	0
CADD_raw	5	3	0	0
CADD_raw	5	4	0	1
CADD_raw	5	5	0	0
CADD_raw	5	6	0	0
CADD_raw	5	7	0	0
CADD_raw	5	8	1	2
CADD_raw	5	9	0	11
CADD_raw	5	10	2	16
CADD_raw	5	11	5	9
CADD_raw	5	12	11	24
CADD_raw	5	13	14	59
CADD_raw	5	14	23	101
CADD_raw	5	15	51	143
CADD_raw	5	16	63	199
CADD_raw	5	17	88	242
CADD_raw	5	18	143	263
CADD_raw	5	19	229	158
CADD_raw	5	20	62	21
CADD_raw	6	1	0	0
CADD_raw	6	2	1	3
CADD_raw	6	3	0	3
CADD_raw	6	4	3	3
CADD_raw	6	5	11	3
CADD_raw	6	6	14	2
CADD_raw	6	7	30	10
CADD_raw	6	8	41	18
CADD_raw	6	9	71	22
CADD_raw	6	10	66	32
CADD_raw	6	11	49	52
CADD_raw	6	12	88	71
CADD_raw	6	13	94	78
CADD_raw	6	14	94	115
CADD_raw	6	15	117	121
CADD_raw	6	16	118	161
CADD_raw	6	17	113	148
CADD_raw	6	18	76	106
CADD_raw	6	19	70	76
CADD_raw	6	20	13	4
CADD_raw	7	1	2	1
CADD_raw	7	2	2	1
CADD_raw	7	3	1	1
CADD_raw	7	4	7	3
CADD_raw	7	5	3	1
CADD_raw	7	6	10	7
CADD_raw	7	7	17	6
CADD_raw	7	8	26	15
CADD_raw	7	9	39	20
CADD_raw	7	10	51	40
CADD_raw	7	11	68	38
CADD_raw	7	12	91	58
CADD_raw	7	13	114	77
CADD_raw	7	14	109	91
CADD_raw	7	15	140	122
CADD_raw	7	16	185	132
CADD_raw	7	17	211	175
CADD_raw	7	18	247	175
CADD_raw	7	19	303	151
CADD_raw	7	20	45	18
CADD_raw	8	1	2	2
CADD_raw	8	2	8	4
CADD_raw	8	3	6	9
CADD_raw	8	4	22	11
CADD_raw	8	5	21	14
CADD_raw	8	6	25	34
CADD_raw	8	7	40	51
CADD_raw	8	8	53	45
CADD_raw	8	9	67	59
CADD_raw	8	10	84	90
CADD_raw	8	11	97	100
CADD_raw	8	12	75	107
CADD_raw	8	13	82	119
CADD_raw	8	14	67	105
CADD_raw	8	15	58	128
CADD_raw	8	16	57	119
CADD_raw	8	17	51	85
CADD_raw	8	18	45	51
CADD_raw	8	19	45	21
CADD_raw	8	20	10	2
CADD_raw	9	1	0	1
CADD_raw	9	2	0	1
CADD_raw	9	3	0	2
CADD_raw	9	4	1	3
CADD_raw	9	5	1	3
CADD_raw	9	6	3	3
CADD_raw	9	7	4	7
CADD_raw	9	8	15	15
CADD_raw	9	9	20	20
CADD_raw	9	10	10	34
CADD_raw	9	11	31	40
CADD_raw	9	12	51	56
CADD_raw	9	13	48	74
CADD_raw	9	14	54	70
CADD_raw	9	15	70	102
CADD_raw	9	16	60	82
CADD_raw	9	17	68	100
CADD_raw	9	18	64	77
CADD_raw	9	19	93	58
CADD_raw	9	20	15	7
CADD_raw	10	1	9	30
CADD_raw	10	2	12	24
CADD_raw	10	3	9	43
CADD_raw	10	4	21	47
CADD_raw	10	5	29	67
CADD_raw	10	6	44	71
CADD_raw	10	7	50	96
CADD_raw	10	8	71	94
CADD_raw	10	9	50	100
CADD_raw	10	10	76	114
CADD_raw	10	11	90	143
CADD_raw	10	12	84	126
CADD_raw	10	13	83	112
CADD_raw	10	14	81	126
CADD_raw	10	15	55	116
CADD_raw	10	16	58	74
CADD_raw	10	17	34	51
CADD_raw	10	18	26	26
CADD_raw	10	19	38	12
CADD_raw	10	20	8	2
CADD_raw	11	1	1	5
CADD_raw	11	2	2	4
CADD_raw	11	3	0	4
CADD_raw	11	4	3	10
CADD_raw	11	5	4	13
CADD_raw	11	6	2	26
CADD_raw	11	7	2	45
CADD_raw	11	8	10	87
CADD_raw	11	9	8	123
CADD_raw	11	10	14	168
CADD_raw	11	11	24	192
CADD_raw	11	12	25	258
CADD_raw	11	13	38	301
CADD_raw	11	14	40	319
CADD_raw	11	15	29	255
CADD_raw	11	16	43	250
CADD_raw	11	17	52	226
CADD_raw	11	18	35	155
CADD_raw	11	19	58	119
CADD_raw	11	20	16	17
CADD_raw	12	1	1	28
CADD_raw	12	2	2	41
CADD_raw	12	3	0	77
CADD_raw	12	4	2	83
CADD_raw	12	5	3	100
CADD_raw	12	6	3	106
CADD_raw	12	7	1	112
CADD_raw	12	8	9	119
CADD_raw	12	9	5	101
CADD_raw	12	10	8	133
CADD_raw	12	11	9	132
CADD_raw	12	12	10	127
CADD_raw	12	13	7	98
CADD_raw	12	14	17	68
CADD_raw	12	15	9	68
CADD_raw	12	16	6	57
CADD_raw	12	17	6	42
CADD_raw	12	18	1	28
CADD_raw	12	19	1	19
CADD_raw	12	20	3	1
CADD_raw	13	1	0	3
CADD_raw	13	2	0	9
CADD_raw	13	3	0	11
CADD_raw	13	4	0	12
CADD_raw	13	5	1	31
CADD_raw	13	6	1	22
CADD_raw	13	7	3	39
CADD_raw	13	8	2	53
CADD_raw	13	9	4	79
CADD_raw	13	10	3	104
CADD_raw	13	11	7	100
CADD_raw	13	12	14	119
CADD_raw	13	13	17	122
CADD_raw	13	14	17	166
CADD_raw	13	15	23	152
CADD_raw	13	16	15	151
CADD_raw	13	17	18	106
CADD_raw	13	18	15	63
CADD_raw	13	19	26	42
CADD_raw	13	20	7	8
CADD_raw	14	1	0	1
CADD_raw	14	2	1	5
CADD_raw	14	3	0	19
CADD_raw	14	4	3	54
CADD_raw	14	5	0	73
CADD_raw	14	6	0	114
CADD_raw	14	7	3	122
CADD_raw	14	8	6	178
CADD_raw	14	9	13	232
CADD_raw	14	10	10	206
CADD_raw	14	11	9	236
CADD_raw	14	12	15	222
CADD_raw	14	13	19	227
CADD_raw	14	14	18	187
CADD_raw	14	15	16	175
CADD_raw	14	16	9	158
CADD_raw	14	17	8	87
CADD_raw	14	18	9	58
CADD_raw	14	19	5	32
CADD_raw	14	20	3	4
CADD_raw	15	1	1	39
CADD_raw	15	2	1	55
CADD_raw	15	3	0	49
CADD_raw	15	4	2	48
CADD_raw	15	5	0	53
CADD_raw	15	6	1	65
CADD_raw	15	7	2	73
CADD_raw	15	8	5	63
CADD_raw	15	9	3	79
CADD_raw	15	10	3	68
CADD_raw	15	11	8	74
CADD_raw	15	12	3	75
CADD_raw	15	13	4	70
CADD_raw	15	14	7	69
CADD_raw	15	15	9	48
CADD_raw	15	16	2	48
CADD_raw	15	17	1	26
CADD_raw	15	18	3	10
CADD_raw	15	19	1	4
CADD_raw	15	20	5	4
CADD_raw	16	1	1	111
CADD_raw	16	2	2	188
CADD_raw	16	3	0	120
CADD_raw	16	4	0	82
CADD_raw	16	5	2	77
CADD_raw	16	6	1	62
CADD_raw	16	7	1	78
CADD_raw	16	8	2	59
CADD_raw	16	9	1	65
CADD_raw	16	10	0	61
CADD_raw	16	11	5	40
CADD_raw	16	12	2	45
CADD_raw	16	13	3	26
CADD_raw	16	14	2	25
CADD_raw	16	15	3	25
CADD_raw	16	16	2	19
CADD_raw	16	17	0	6
CADD_raw	16	18	0	1
CADD_raw	16	19	1	2
CADD_raw	16	20	0	1
CADD_raw	17	1	1	208
CADD_raw	17	2	0	176
CADD_raw	17	3	3	217
CADD_raw	17	4	2	232
CADD_raw	17	5	10	236
CADD_raw	17	6	6	195
CADD_raw	17	7	16	234
CADD_raw	17	8	13	202
CADD_raw	17	9	10	216
CADD_raw	17	10	19	195
CADD_raw	17	11	12	198
CADD_raw	17	12	15	139
CADD_raw	17	13	14	149
CADD_raw	17	14	20	106
CADD_raw	17	15	15	77
CADD_raw	17	16	7	61
CADD_raw	17	17	8	31
CADD_raw	17	18	4	12
CADD_raw	17	19	4	9
CADD_raw	17	20	1	3
CADD_raw	18	1	18	75
CADD_raw	18	2	14	40
CADD_raw	18	3	27	65
CADD_raw	18	4	30	72
CADD_raw	18	5	49	80
CADD_raw	18	6	51	88
CADD_raw	18	7	74	104
CADD_raw	18	8	86	102
CADD_raw	18	9	70	101
CADD_raw	18	10	99	108
CADD_raw	18	11	129	105
CADD_raw	18	12	114	91
CADD_raw	18	13	114	83
CADD_raw	18	14	102	63
CADD_raw	18	15	80	46
CADD_raw	18	16	83	47
CADD_raw	18	17	60	26
CADD_raw	18	18	36	11
CADD_raw	18	19	80	6
CADD_raw	18	20	26	0
CADD_raw	19	1	7	286
CADD_raw	19	2	4	277
CADD_raw	19	3	5	397
CADD_raw	19	4	14	465
CADD_raw	19	5	10	576
CADD_raw	19	6	15	601
CADD_raw	19	7	25	718
CADD_raw	19	8	34	744
CADD_raw	19	9	34	711
CADD_raw	19	10	26	640
CADD_raw	19	11	26	601
CADD_raw	19	12	26	543
CADD_raw	19	13	23	423
CADD_raw	19	14	16	331
CADD_raw	19	15	20	240
CADD_raw	19	16	21	175
CADD_raw	19	17	11	86
CADD_raw	19	18	9	20
CADD_raw	19	19	8	26
CADD_raw	19	20	5	5
CADD_raw	20	1	17	1890
CADD_raw	20	2	8	1591
CADD_raw	20	3	12	1520
CADD_raw	20	4	10	1347
CADD_raw	20	5	20	1126
CADD_raw	20	6	28	963
CADD_raw	20	7	19	825
CADD_raw	20	8	19	625
CADD_raw	20	9	14	534
CADD_raw	20	10	11	435
CADD_raw	20	11	14	311
CADD_raw	20	12	8	241
CADD_raw	20	13	10	192
CADD_raw	20	14	17	104
CADD_raw	20	15	7	82
CADD_raw	20	16	4	51
CADD_raw	20	17	3	30
CADD_raw	20	18	1	10
[truncated: 15,202 more rows]

## Sheet: Table S8
Table S8 Predictive performance of individual scores on DMS experiments compiled by Livesey and Marsh (2025)
Score	Avg. spearmanr between predicted and observed DMS scores	Avg. spearmanr between predicted and observed DMS scores, with MissenseHMM states	% Improvement
AlphaMissense	0.341733	0.341838	0.000307257
BayesDel_addAF	0.300275	0.312893	0.0420215
BayesDel_noAF	0.303657	0.312075	0.0277221
bStatistic_converted	0.186913	0.301597	0.613569
CADD_raw	0.24651	0.310351	0.258979
ClinPred	0.303532	0.315288	0.0387307
DANN	0.196566	0.306082	0.557146
DEOGEN2	0.290221	0.321401	0.107435
Eigen-PC-raw_coding	0.263766	0.307247	0.164847
Eigen-raw_coding	0.277423	0.312794	0.127498
ESM1b	0.323577	0.337469	0.0429326
fathmm-XF_coding	0.226037	0.303255	0.341617
GERP_91_mammals	0.164467	0.268836	0.634589
GERP++_RS	0.20004	0.298029	0.489847
gMVP	0.306353	0.322181	0.0516659
LIST-S2	0.205321	0.308253	0.501322
M-CAP	0.230744	0.296275	0.283999
MetaLR	0.252833	0.300002	0.186562
MetaRNN	0.323392	0.326836	0.0106496
MetaSVM	0.220131	0.298582	0.356383
MPC	0.267731	0.308809	0.15343
MutationAssessor	0.302403	0.333505	0.10285
MutFormer	0.327826	0.329277	0.00442613
MutPred	0.308109	0.330651	0.0731624
MutScore	0.298795	0.315992	0.0575545
MVP	0.257562	0.298958	0.160722
PHACTboost	0.309843	0.330419	0.0664078
phastCons17way_primate	0.154071	0.29222	0.896658
phyloP100way_vertebrate	0.200334	0.297591	0.485474
phyloP17way_primate	0.180255	0.285566	0.584233
phyloP470way_mammalian	0.186663	0.30255	0.620835
Polyphen2_HDIV	0.25053	0.307224	0.226296
Polyphen2_HVAR	0.266351	0.307798	0.15561
PrimateAI	0.202327	0.296453	0.465217
PROVEAN_converted	0.262111	0.305483	0.165472
REVEL	0.307647	0.308733	0.00353002
SIFT_converted	0.253908	0.307683	0.211789
SIFT4G_converted	0.269893	0.302994	0.122645
VEST4	0.288598	0.320603	0.110898

## Sheet: Table S9
Table S9 Average rank of predictor scores in each state, sorted by average performance across ProteinGym DMS experiments
State	Correlation with leaderboard performance	Avg. DMS rank	VenusREM	ProSST-2048	S3F_MSA	ProSST-4096	S2F_MSA	PoET	S3F	ProSST-1024	ESCOTT	SaProt_650M_AF2	TranceptEVE_M	S2F	RSALOR	TranceptEVE_S	TranceptEVE_L	ProSST-512	VespaG	GEMME	ProSST-128	ESM3	ProtSSN_ensemble	ProtSSN_k20_h1280	ProtSSN_k20_h768	ESMC-300M	ProtSSN_k30_h1280	ProtSSN_k30_h512	EVE_ensemble	ESM2_650M	ProtSSN_k30_h768	ESM1v_ensemble	Tranception_M	ProtSSN_k20_h512	Tranception_L	ProtSSN_k10_h1280	ESMC-600M	ProtSSN_k10_h512	EVE_single	DeepSequence_ensemble	ProtSSN_k10_h768	ESM2_150M	ProSST-20	Tranception_S	SiteRM	ESM2_3B	VESPA	SaProt_35M_AF2	DeepSequence_single
1	0.303236	0.68011	0.604479	0.571961	0.793777	0.501769	0.786816	0.703066	0.648334	0.509691	0.678419	0.591784	0.467556	0.623309	0.718616	0.453504	0.458754	0.509426	0.57839	0.639438	0.495974	0.573376	0.551323	0.554207	0.552384	0.584399	0.557586	0.549582	0.615618	0.597888	0.552147	0.54374	0.496513	0.551837	0.463452	0.538879	0.567921	0.553409	0.619136	0.633864	0.526602	0.612068	0.487406	0.486358	0.651937	0.563939	0.575659	0.578738	0.628126
2	0.2917	0.664574	0.615708	0.60732	0.749549	0.556389	0.746281	0.586347	0.588707	0.552747	0.630063	0.6019	0.542637	0.584044	0.726735	0.541833	0.518461	0.550415	0.585075	0.580549	0.550105	0.599319	0.506894	0.50524	0.511016	0.615124	0.507622	0.509815	0.609014	0.555608	0.508932	0.579835	0.553206	0.50533	0.510167	0.499952	0.591108	0.513065	0.610309	0.635736	0.485439	0.581947	0.546646	0.549779	0.567085	0.523035	0.545121	0.609299	0.631792
3	0.299423	0.575998	0.594676	0.556708	0.62989	0.531528	0.622014	0.639821	0.608181	0.535932	0.551224	0.57033	0.461853	0.589363	0.66351	0.454109	0.449625	0.544119	0.525452	0.516058	0.533802	0.564639	0.522761	0.531048	0.51807	0.561787	0.521395	0.523659	0.559572	0.589809	0.522293	0.526879	0.470406	0.522029	0.424049	0.518631	0.547639	0.524562	0.568327	0.543613	0.508353	0.60551	0.561173	0.480578	0.642058	0.556103	0.505518	0.602887	0.549477
4	-0.24288	0.503654	0.364995	0.350274	0.514361	0.335494	0.516248	0.708802	0.438315	0.343713	0.412292	0.393845	0.311913	0.434746	0.454648	0.301939	0.319632	0.344209	0.336217	0.394737	0.345723	0.371672	0.374275	0.378636	0.372952	0.365241	0.37818	0.374365	0.400031	0.422016	0.376549	0.367063	0.315387	0.373478	0.307617	0.370894	0.360266	0.378962	0.412214	0.415261	0.372548	0.379661	0.350154	0.308081	0.666466	0.427924	0.343389	0.356267	0.411797
5	-0.103025	0.530205	0.476896	0.459832	0.566878	0.469302	0.567522	0.609772	0.507332	0.460572	0.48696	0.466388	0.413365	0.510887	0.598566	0.40012	0.415447	0.468528	0.436117	0.457129	0.463042	0.471036	0.432459	0.434665	0.431058	0.475632	0.432903	0.432857	0.497505	0.502345	0.434587	0.453842	0.417352	0.434836	0.404498	0.424614	0.446965	0.439936	0.504589	0.496699	0.423964	0.467565	0.481074	0.395593	0.642454	0.492188	0.40916	0.484487	0.498947
6	-0.220347	0.585861	0.460458	0.475249	0.642634	0.405901	0.643197	0.623445	0.459021	0.423776	0.538976	0.440026	0.413293	0.457424	0.61087	0.413861	0.398258	0.420529	0.465208	0.486802	0.404	0.48272	0.394143	0.397153	0.393253	0.447176	0.392404	0.401927	0.535735	0.426318	0.395748	0.413497	0.413636	0.395108	0.392746	0.393854	0.436787	0.402518	0.532205	0.554038	0.38226	0.446444	0.405751	0.400558	0.615529	0.410222	0.384325	0.437915	0.553269
7	-0.0341575	0.478724	0.37664	0.376869	0.432291	0.429228	0.430129	0.481005	0.433022	0.425012	0.36654	0.47679	0.440407	0.435078	0.461156	0.433835	0.427437	0.427427	0.359522	0.345338	0.421449	0.414406	0.371804	0.375086	0.370295	0.466676	0.380585	0.373305	0.378576	0.430598	0.37528	0.450248	0.42629	0.369082	0.404794	0.363224	0.437078	0.380793	0.387573	0.401032	0.364967	0.396087	0.435588	0.406079	0.505232	0.416649	0.354199	0.44493	0.404426
8	-0.315266	0.543391	0.438985	0.446198	0.579699	0.410541	0.578604	0.538398	0.452311	0.420418	0.460986	0.380598	0.374153	0.44773	0.558125	0.381724	0.383598	0.413422	0.450912	0.422311	0.394762	0.449125	0.385482	0.387561	0.381668	0.398187	0.386416	0.390802	0.477927	0.419546	0.383873	0.306367	0.368274	0.38579	0.371425	0.396222	0.370403	0.389568	0.479919	0.486962	0.376112	0.460736	0.420659	0.373629	0.55574	0.420902	0.344903	0.423151	0.481212
9	-0.267995	0.44862	0.34767	0.3493	0.49289	0.326415	0.491258	0.945764	0.312463	0.318085	0.406324	0.256668	0.157351	0.307247	0.678555	0.141777	0.123302	0.307503	0.195115	0.364198	0.343606	0.282492	0.305458	0.308605	0.302456	0.240918	0.298136	0.317478	0.453603	0.301097	0.300823	0.377798	0.183272	0.311688	0.13523	0.318649	0.230152	0.297985	0.466053	0.513839	0.31473	0.321629	0.303222	0.151476	0.956601	0.307022	0.328149	0.30435	0.550654
10	-0.475939	0.413984	0.243041	0.245055	0.335054	0.277381	0.336348	0.620631	0.257166	0.28928	0.251874	0.231511	0.225642	0.259805	0.27824	0.240848	0.246678	0.288711	0.207751	0.257829	0.287392	0.252021	0.219689	0.223992	0.221184	0.220795	0.220158	0.222077	0.275773	0.256865	0.220986	0.212919	0.214254	0.223312	0.230605	0.221963	0.210964	0.227165	0.282578	0.288072	0.227243	0.262612	0.293564	0.233166	0.591425	0.260033	0.215652	0.25849	0.285989
11	-0.410767	0.41013	0.290769	0.291659	0.331179	0.328044	0.331154	0.597913	0.336332	0.330806	0.297979	0.31505	0.27449	0.34284	0.366331	0.273349	0.285248	0.341265	0.272052	0.276674	0.334511	0.311807	0.293293	0.296327	0.290784	0.320361	0.299736	0.298576	0.290756	0.343861	0.298915	0.297003	0.27406	0.292379	0.282703	0.291539	0.297319	0.302274	0.304277	0.297968	0.28876	0.317162	0.353352	0.265035	0.645813	0.363961	0.238457	0.328461	0.305927
12	-0.529693	0.341345	0.278757	0.28418	0.232936	0.304424	0.230196	0.563793	0.255846	0.296791	0.243577	0.262397	0.252978	0.260296	0.266905	0.265466	0.253157	0.300147	0.21042	0.222079	0.304486	0.282832	0.224132	0.233701	0.22715	0.273801	0.225316	0.2294	0.243446	0.244222	0.223538	0.202399	0.255933	0.228419	0.254618	0.229149	0.250443	0.222452	0.254322	0.226006	0.227013	0.276139	0.345024	0.280099	0.588258	0.221602	0.186655	0.294728	0.232771
13	-0.35416	0.477458	0.383568	0.39765	0.5349	0.452064	0.546489	0.544365	0.400386	0.45492	0.415225	0.345085	0.346984	0.419186	0.545834	0.35772	0.363686	0.459955	0.377825	0.376793	0.453125	0.433113	0.349956	0.354851	0.34508	0.344365	0.352339	0.347283	0.445024	0.389981	0.351277	0.314669	0.313929	0.346911	0.326242	0.364064	0.327923	0.361763	0.445066	0.481985	0.335038	0.39824	0.466032	0.320482	0.568698	0.402654	0.319995	0.403892	0.489263
14	-0.368977	0.401127	0.256248	0.279539	0.29607	0.321181	0.296001	0.588606	0.319145	0.33651	0.237725	0.2598	0.211848	0.327358	0.31364	0.208762	0.235318	0.327132	0.238668	0.217225	0.330953	0.286585	0.279328	0.2827	0.273034	0.262788	0.286999	0.287228	0.224986	0.332163	0.288353	0.240879	0.212419	0.273569	0.23601	0.276141	0.239876	0.293386	0.241149	0.243882	0.273617	0.308314	0.36397	0.209185	0.674126	0.359846	0.198216	0.31481	0.245729
15	-0.431567	0.391329	0.380464	0.386907	0.448025	0.387451	0.447633	0.379095	0.338102	0.387608	0.303805	0.303658	0.329162	0.342632	0.413227	0.387837	0.343317	0.416845	0.34594	0.287351	0.411734	0.346235	0.287158	0.293795	0.287298	0.275328	0.286225	0.28643	0.408178	0.317666	0.288944	0.228196	0.316408	0.297865	0.351889	0.298742	0.251415	0.275209	0.431607	0.373353	0.294	0.349544	0.431814	0.381541	0.491554	0.320703	0.269775	0.353182	0.366741
16	-0.421076	0.402172	0.268393	0.302879	0.470835	0.273774	0.471805	0.467234	0.297617	0.31745	0.243959	0.274711	0.338327	0.30352	0.348526	0.356574	0.340333	0.323628	0.298072	0.233219	0.326877	0.34307	0.253998	0.25228	0.250075	0.281585	0.25691	0.256776	0.484954	0.279542	0.245285	0.190565	0.279044	0.249837	0.286324	0.263995	0.260542	0.2746	0.480155	0.429204	0.264225	0.317854	0.334539	0.310974	0.553613	0.254203	0.206232	0.29564	0.44297
17	-0.391053	0.41819	0.212786	0.238133	0.273106	0.240791	0.272099	0.945159	0.218577	0.271379	0.204076	0.199253	0.0794138	0.213197	0.343735	0.0832772	0.0594628	0.258888	0.0836902	0.169351	0.243473	0.248138	0.185061	0.188045	0.184967	0.197162	0.187774	0.188924	0.236789	0.2174	0.187948	0.207221	0.0924623	0.192487	0.0583127	0.189092	0.17335	0.191866	0.233562	0.230859	0.188021	0.247595	0.282953	0.105938	0.955592	0.202476	0.116187	0.258627	0.267061
18	-0.440187	0.372155	0.226448	0.23383	0.258958	0.233549	0.258877	0.761868	0.253355	0.243572	0.204605	0.208997	0.146622	0.255328	0.224122	0.14206	0.16247	0.23768	0.191361	0.206835	0.245049	0.230166	0.219287	0.226343	0.221214	0.186879	0.22316	0.222351	0.202024	0.254216	0.223458	0.181992	0.163593	0.220551	0.171564	0.217972	0.174185	0.22845	0.219183	0.204134	0.220958	0.227924	0.265043	0.165151	0.723838	0.287363	0.181523	0.235797	0.202109
19	-0.471843	0.404538	0.240875	0.266845	0.313021	0.259777	0.313514	0.533569	0.236501	0.277871	0.23516	0.209937	0.196763	0.241142	0.292912	0.211995	0.204347	0.274943	0.239283	0.218987	0.26657	0.271039	0.206755	0.210897	0.208743	0.21479	0.206121	0.210931	0.24022	0.229857	0.208886	0.1684	0.197191	0.208517	0.204835	0.212784	0.193949	0.214984	0.23769	0.233893	0.211167	0.262282	0.2933	0.215172	0.595438	0.231685	0.147957	0.269689	0.245731
20	-0.487402	0.357658	0.190396	0.236689	0.231766	0.237375	0.231259	0.53943	0.180985	0.251067	0.151782	0.168907	0.179549	0.184638	0.187495	0.193961	0.191778	0.253988	0.163911	0.149135	0.23609	0.234967	0.163843	0.167751	0.167494	0.170158	0.165096	0.166179	0.203628	0.1773	0.164638	0.118894	0.156053	0.169733	0.175527	0.171419	0.149569	0.173119	0.205851	0.177574	0.16856	0.219212	0.268596	0.175926	0.543843	0.157534	0.0996836	0.230613	0.185279
[truncated: 47 more columns]

## Sheet: Table S10
Table S10 CompareModel results using the 50-state model as reference
No. states	Avg. maximum correlation between each state in 50-state model and their best-matching state	No. states in the 50-state model with maximum correlation >= 0.9	No. states in the 50-state model with maximum correlation <= 0.5
10	0.72	10	7
20	0.83 (+0.11)	22 (+12)	2 (-5)
30	0.89 (+0.06)	27 (+5)	1 (-1)
40	0.95 (+0.06)	39 (+12)	0 (-1)
Number in parentheses indicate improvement over the previous model (i.e. the model with 10 fewer states)
